# Supplementary material for: Protein expression in tension wood formation monitored at high tissue resolution in Populus
Source: J Exp Bot. 2017 Jun 13;68(13):3405–17. doi: 10.1093/jxb/erx186 (PMC5853651; doi:10.1093/jxb/erx186)
Supplement: Supplementary Dataset S1 [file erx186_suppl_supplementary_dataset_s1.xlsx]

## Sheet: Carbohydrates
Dataset S3. Differentially regulated proteins related to biosynthesis of cell wall carbohydrates in successive developmental zones (P-X6).
			red=downregulated proteins in TW compared with NW, green=uppregulated proteins in TW compared with NW
P	C	E	X1	X2	X3	X4	X5	X6	JGI V3.0 IDs	number of unique, and non unique peptides	Arabidopsis, Poplar names	MapMan biological processes
			1		1				Potri.004G118600	3U	UDP-glucose 6-dehydrogenase (UDPGDH)	cell wall.precursor synthesis.UGD
	1	1	1	1	1	1			Potri.017G092000	3U, 5NU	UDP-glucose 6-dehydrogenase (UDPGDH)	cell wall.precursor synthesis.UGD
						1	1		Potri.001G159700	1U	N-acetylglucosamine-1-phosphate uridylyltransferase 2	cell wall.precursor synthesis
					1	1	1	1	Potri.002G077400	3U	AtUSP	cell wall.precursor synthesis.NDP sugar pyrophosphorylase.multiple NDP-Sugars
							1		Potri.014G080500	4U, 5NU	AtPMM	cell wall.precursor synthesis.phosphomannomutase
					1				Potri.T103900	2NU	GDP-D-mannose 3\',5\'-epimerase	cell wall.precursor synthesis.UXS
						1			Potri.010G156700	1U, 1NU	AtRGP3	cell wall.cell wall proteins.RGP
						1			Potri.006G070500	1U	galacturonic acid kinase	cell wall.precursor synthesis.sugar kinases.galacturonic acid kinase
					1				Potri.001G343400	1U	AtGLCAK	cell wall.precursor synthesis.sugar kinases.glucuronic acid kinase
						1	1		Potri.001G383500	2U	AtRHM1	cell wall.precursor synthesis.UDP-glucose 4,6-dehydratase
		1		1	1	1	1	1	Potri.003G120000	3U, 5NU	AtUER1	cell wall.precursor synthesis.UDP-glucose 4,6-dehydratase
							1		Potri.002G061900	1U	AtADSA1, Pt-KDSA.1	cell wall.precursor synthesis.KDO pathway.KDO-8-Phosphate Synthase
						1	1	1	Potri.003G123700	2U	AtUGE1, PtUGE1	cell wall.precursor synthesis.UGE
						-1			Potri.001G090700	1U	AtUGE2, Pt-RHD1.1 (PtUGE2)	cell wall.precursor synthesis.UGE
					1	1	1	1	Potri.009G150600	1U, 3NU	AtUDP-API/UDP-XYL synthase 1	cell wall.precursor synthesis.AXS
				1		1		1	Potri.001G237200	6U	AtUDP-XYL synthase 5, PtUXS3	cell wall.precursor synthesis.UXS
							1		Potri.008G053100	1U	AtUDP-XYL synthase 6, PtUXS6	cell wall.precursor synthesis.UXS
-1	1	1	1		1	1		1	Potri.010G207200	1U, 5NU	AtUDP-XYL synthase 6, PtUXS7	cell wall.precursor synthesis.UXS
		1							Potri.014G071700	1U	AtFLA8, PtFLA8.1	cell wall.cell wall proteins.AGPs.AGP
						-1			Potri.012G127900	1U	AtFLA11, PtFLA14.6	cell wall.cell wall proteins.AGPs.AGP
				1					Potri.015G129400	2U	AtFLA11, PtFLA14.7	cell wall.cell wall proteins.AGPs.AGP
						1	1		Potri.012G015000	3U	AtFLA11, PtFLA14.8	cell wall.cell wall proteins.AGPs.AGP
						1	1		Potri.009G012100	5U	AtFLA11, PtFLA14.9	cell wall.cell wall proteins.AGPs.AGP
			1						Potri.006G129200	2NU	AtFLA11; PtFLA11.1	cell wall.cell wall proteins.AGPs.AGP
							1		Potri.013G151400	5NU	AtFLA12	cell wall.cell wall proteins.AGPs.AGP
						1	1		Potri.015G013300	2U	AtFLA12	cell wall.cell wall proteins.AGPs.AGP
							1		Potri.004G210600	4U	AtFLA12	cell wall.cell wall proteins.AGPs.AGP
						1	1		Potri.009G012200	3U	AtFLA12, PtFLA14.12	cell wall.cell wall proteins.AGPs.AGP
							1		Potri.013G014200	2U	AtFLA12, PtFLA14.16	cell wall.cell wall proteins.AGPs.AGP
				1		1	1		Potri.008G012400	2U	AtFLA17	cell wall.cell wall proteins.AGPs.AGP
				1	1	1	-1		Potri.010G244900	1U, 3NU	AtFLA17	cell wall.cell wall proteins.AGPs.AGP
					1	1	1		Potri.003G151700	2U, 3NU	AtKOR1, PtCel9A1	cell wall.degradation.cellulases and beta -1,4-glucanases
						1	1		Potri.002G257900	2U, 1NU	AtCesA4, PtCesA4	cell wall.cellulose synthesis.cellulose synthase
							1		Potri.004G059600	2NU	AtCesA8, PtCesA8-B	cell wall.cellulose synthesis.cellulose synthase
					1	1			Potri.009G060800	2NU	AtCesA3, PtCesA3-C	cell wall.cellulose synthesis.cellulose synthase
				1	1	1	1		Potri.010G141600	3U	AtCTL2, PtGH19A	stress.biotic
						1			Potri.001G068100	1U	AtIRX10, PtGT47A-1	misc.UDP glucosyl and glucoronyl transferases
						1			Potri.003G162000	1NU	AtIRX10, PtGT47A-2	misc.UDP glucosyl and glucoronyl transferases
-1									Potri.009G153900	1U	PtGH3_19	cell wall.degradation.cellulases and beta -1,4-glucanases
						-1			Potri.016G138600	1U	PtMAN6	cell wall.degradation.mannan-xylose-arabinose-fucose
							-1		Potri.017G057900	1U	PtGH35_16	misc.gluco-, galacto- and mannosidases.beta-galactosidase
1									Potri.003G046200	1U	PtCE13_4	cell wall.pectin*esterases.acetyl esterase
-1									Potri.004G233900	1NU	PtCE13_5	cell wall.pectin*esterases.acetyl esterase
1									Potri.001G162400	1U	AtPME3, PtPME1	cell wall.pectin*esterases.PME
-1									Potri.008G120000	1U	AtXYL1, PtXYL1.1, PtGH31_10	misc.gluco-, galacto- and mannosidases.alpha-galactosidase
1									Potri.003G159700	1NU	AtXTH4/AtXTH5, PtXTH34	cell wall.modification
-1							1		Potri.014G022700	8U	DUF303 protein	not assigned.unknown

## Sheet: Lignin
	Dataset S3. Differentially regulated proteins related to biosynthesis of cell wall lignin in successive developmental zones (P-X6).
	red=downregulated proteins in TW compared with NW, green=uppregulated proteins in TW compared with NW; *Indicates Populus names according to Shi et al. (2010)
	http://popgenie.org/
P	C	E	X1	X2	X3	X4	X5	X6	JGI V3.0 IDs	number of unique, and non unique peptides	Arabidopsis, Poplar names	MapMan biological processes
						1			Potri.002G146400	1U, 1NU	AT2G45300, EPSPS	5-enolpyruvylshikimate-3-phosphate / EPSP synthase
					1				Potri.010G221600	1U	AT1G48850, CS	chorismate
						1	1		Potri.008G038200	3U	AT2G37040 (ATPAL1), PtPAL2*	PHE ammonia lyase
				1	1	1		1	Potri.010G224100	3U, 4NU	AT2G37040 (ATPAL1), PtPAL4*	PHE ammonia lyase
						1	1		Potri.001G036900	5U	AT3G21240 (AT4CL2), Pt4CL3*	4-coumarate:CoA ligase
						1			Potri.003G188500	1U, 1NU	AT3G21240 (AT4CL2), Pt4CL5*	4-coumarate:CoA ligase
				1					Potri.019G049500	1U	AT1G65060 (4CL3), Pt4CL4*	4-coumarate:CoA ligase
					1	1	1		Potri.019G130700	4U	AT2G30490 (ATC4H), PtC4H2*	cinnamate-4-hydroxylase
						1			Potri.007G016400	1U	AT4G36220 (FAH1), PtCald5H2*	ferulic acid 5-hydroxylase
				1		1	1	1	Potri.009G095800	7U, 1NU	AT4G34230 (ATCAD5), PtCAD1*	GroES-like zinc-binding alcohol dehydrogenase family protein
			1	1	1	1			Potri.012G006400	10U	AT5G54160 (ATOMT1) , PtCOMT2*	O-methyltransferase
					1			1	Potri.015G003100	1U, 1NU	AT5G54160 (ATOMT1), PtCOMT1*	O-methyltransferase
				1		1			Potri.001G304800	3U	AT4G34050 (CCoAOMT1), PtCCoAOMT2*	caffeoyl-CoA O-methyltransferasePtCCoAOMT2
						1			Potri.009G099800	1U	AT4G34050 (CCoAOMT1), PtCCoAOMT1*	caffeoyl-CoA O-methyltransferasePtCCoAOMT1
							1		Potri.008G136600	1U	AT1G67980 (CCoAOMT)	caffeoyl-CoA 3-O-methyltransferase
					1	1	1		Potri.003G183900	4U	AT5G48930 (HCT), PtHCT6*	hydroxycinnamoyl-CoA shikimate/quinate hydroxycinnamoyl transferase
				1		1			Potri.010G153500	3U, 5NU	AT1G02500 (AtSAM1), PtSAMS3 (pogenie name)	S-adenosylmethionine synthetase
	1		1			1	1		Potri.014G114700	5U	AT4G01850 (AtSAM2), PtSAMS1.1 2 (popgenie name)	S-adenosylmethionine synthetase
					1				Potri.013G004100	1U, 3NU	AT3G17390, PtSAMS1 (popgenie name)	S-adenosylmethionine synthetase
						1	1	1	Potri.007G147300	3U	AT2G44160 (MTHFR2), MTHFR	Methylenetetrahydrofolate reductase
