# Supplementary material for: Protein expression in tension wood formation monitored at high tissue resolution in Populus
Source: J Exp Bot. 2017 Jun 13;68(13):3405–17. doi: 10.1093/jxb/erx186 (PMC5853651; doi:10.1093/jxb/erx186)
Supplement: Supplementary Dataset S2 [file erx186_suppl_supplementary_dataset_s2.xlsx]

## Sheet: Table S1.1_All proteins
Dataset S1.1. List of proteins quantified and compared in the pairwise transition models between normal wood (NW) and tension wood (TW)
Columns indicate: JGI V3.0 IDs. for populus trichocarpa; Peptide marker (number of peptides-protein matches e.g unique peptide (1)); Geneontology (GO) ID; functional annotation; MapMan biological processes; Geneontology (GO) ID; function; KEGG pathways; Phytozome description.The files show all significant proteins (S1.1) and subsequent files for significant and unique proteins in different succes…
Protein	peptide full	MapMan biological processes	GO (geneontology)	Function	KEGG pathways	Phytozome description
Potri.001G004500	MQADATLPAAQR_1272.6365(1)	transport.metabolite transporters at the mitochondrial membrane		Mitochondrial substrate carrier family protein
Potri.001G018200	GLSEYHPLSFVAEGDKR_1904.9501(1);GLSEYHPLSFVAEGDKR_1886.9395(1);LSLQLPLSLR_1139.7147(1);VDPVVSSDPYLR_1346.6951(1)	not assigned.unknown		Putative glycosyl hydrolase of unknown function (DUF1680)		similar to expressed protein in Arabidopsis thaliana; [ co-ortholog (1of2) of At5g12950, At5g12960, ]
Potri.001G019400	LQMLVFGK_935.5383(1);SSFDAFSQLLK_1242.6365(1);TMQSDGLAGLYR_1311.6362(1)	transport.metabolite transporters at the mitochondrial membrane		ADP/ATP carrier 2
Potri.001G026300	YNFLLFEDR_1216.5997(1)	nucleotide metabolism.synthesis.pyrimidine.orotate phosphoribosyltransferase	GO:0009116,GO:0004590,GO:0006207	uridine 5\'-monophosphate synthase / UMP synthase (PYRE-F) (UMPS)		similar to Uridine 5\'-monophosphate synthase (UMP synthase) [Includes: Orotate phosphoribosyltransferase (EC 2
Potri.001G028000	AAALVSAGGSFGGGR_1277.6597(1);LLQADSVLFASPEYNFSVTGPLK_2496.3021(1);VAALCGSLR_946.5139(1)	mitochondrial electron transport / ATP synthesis.NADH-DH.complex I	GO:0009055,GO:0016491,GO:0050662	NADPH:quinone oxidoreductase		similar to NADPH:QUINONE OXIDOREDUCTASE; [ co-ortholog (1of3) of At3g27890, ]
Potri.001G028200	KLVDLPASALAFNPTTGAGTLFDSGTVFTR_3067.6099(1);LGPAGQPLR_908.5312(1);QLVQSPTYLVK_1275.7307(1);SWVPLASGR_972.5261(1);TLGCDAPQCK_1149.5028(1)	RNA.regulation of transcription.unclassified	GO:0004190,GO:0006508	Eukaryotic aspartyl protease family protein		aspartyl protease family protein; [ co-ortholog (1of2) of At5g07030, ]
Potri.001G029900	SLPAVMDLYNLDDVVNK_1905.9626(1)	not assigned.unknown		LYR family of Fe/S cluster biogenesis protein
Potri.001G032900	HAGDVPVFTSSDLGVK_1628.8279(1)	protein.degradation.cysteine protease	GO:0004869	cystatin B		similar to cysteine protease inhibitor
Potri.001G036900	LLLTQACYYEK_1401.7083(1);LPDLYLPK_958.5608(1);LVDPETGASLPR_1254.6688(1);SKLPDLYLPK_1173.6878(1);SQATEDELKQYLSK_1639.8174(1);TLDKEGWLHTGDLGYLDDDDELFLVDR_3150.4902(1);VFFLEALPK_1063.6186(1);VGASLLLMPK_1028.6173(1)	secondary metabolism.phenylpropanoids.lignin biosynthesis.4CL	GO:0003824,GO:0008152	4-coumarate:CoA ligase 2	Phenylpropanoid biosynthesis (pop00940 );Phenylalanine metabolism (pop00360 )	similar to 4-coumarate-CoA ligase (EC 6
Potri.001G051900	EVGDLVVGSVLAPGSQR_1682.9072(1);TGDEKPLVVSVDDGLRPETSVAGLGK_2639.3887(1);TSAYGDDVVLVAAYR_1599.8013(1)	amino acid metabolism.degradation.branched chain group.shared	GO:0016747,GO:0008152	peroxisomal 3-ketoacyl-CoA thiolase 3	Fatty acid metabolism (pop01212 );alpha-Linolenic acid metabolism (pop00592 );Fatty acid metabolism (pop00071 )
Potri.001G052100	AEELMGQALR_1117.5670(1);AMNYVLDK_953.4761(1);FALENYK_884.4512(1);LDLVGPLVEQPEYNMLSR_2073.0685(1);LFWGGSGPNDK_1177.5636(1);SLLQCCR_936.4391(1)	hormone metabolism.auxin.induced-regulated-responsive-activated	GO:0055114,GO:0016491,GO:0055085,GO:0006813	potassium channel beta subunit 1		similar to POTASSIUM CHANNEL BETA SUBUNIT; similar to POTASSIUM CHANNEL BETA SUBUNIT HOMOLOG; [ ortholog of At1g04690,]
Potri.001G054400	LGGASEAEVSEK_1176.5743(1);NVVLEQSYGAPK_1304.6845(1);TLSNELEVVEGMK_1448.7301(1)	protein.folding	GO:0005524,GO:0044267	heat shock protein 60		similar to Chaperonin CPN60-2; similar to mitochondrial precursor (HSP60-2)
Potri.001G057500	AFVEHYYSTFDANR_1719.7762(1);LLALPFQQCK_1217.6711(1)	protein.targeting.nucleus	GO:0006810,GO:0005622	nuclear transport factor 2B
Potri.001G067800	AGDEQQNVFR_1163.5440(1)	protein.aa activation.glycine-tRNA ligase	GO:0004812,GO:0005524,GO:0006418,GO:0000166,GO:0005737,GO:0006412,GO:0006426,GO:0004820	glycyl-tRNA synthetase / glycine--tRNA ligase	Aminoacyl-tRNA biosynthesis (pop00970 )	similar to Glycyl-tRNA synthetase; similar to mitochondrial precursor (EC 6
Potri.001G067900	LANSVDLASLRDPQEDAAR_2041.0309(1)	mitochondrial electron transport / ATP synthesis.cytochrome c reductase	GO:0016491,GO:0051537,GO:0055114,GO:0008121,GO:0016679	Ubiquinol-cytochrome C reductase iron-sulfur subunit		similar to ubiquinol-cytochrome C reductase iron-sulfur subunit; similar to mitochondrial; putative; similar to Rieske iron-sulfur protein; putative; similar to ubiquinol--cytochrome-c reductase from Solanum tuberosum (SP|P37841|; similar to Nicotiana tab
Potri.001G068100	LSGSAGDVLDDDPVGR_1572.7500(1);STLVQTFGQR_1136.6058(1)	misc.UDP glucosyl and glucoronyl transferases	GO:0016020	Exostosin family protein		exostosin family protein; [ co-ortholog (1of2) of At1g27440, ]
Potri.001G068200	AAVAQAGLAYK_1062.5942(1)	OPP.non-reductive PP.transaldolase	GO:0005975	Aldolase-type TIM barrel family protein	Carbon metabolism (pop01200 );Biosynthesis of amino acids (pop01230 );Pentose phosphate pathway (pop00030 )	similar to transaldolase; putative; [ co-ortholog (2of3) of At5g13420, ]
Potri.001G071900	LLLCQSSPSSSSTR_1522.7530(1)	mitochondrial electron transport / ATP synthesis.NADH-DH.localisation not clear		NADH-ubiquinone oxidoreductase B8 subunit, putative
Potri.001G087500	DAGLLAGLNVAR_1169.6637(1);ERLDARNSLETYVYNMK_2102.0335(2);FDLTGVPPAPR_1169.6313(1);KLKDAVVTVPAYFNDAQR_2035.0971(2);VELESLYDGMDFSEPLTR_2100.9794(1)	stress.abiotic.heat	GO:0000902,GO:0005524	Heat shock protein 70 (Hsp 70) family protein		similar to BiP isoform A
Potri.001G087800	FDEAVFSYQK_1233.5786(1);NSFESAVTK_982.4840(1)	cell.organisation	GO:0005515	Tetratricopeptide repeat (TPR)-like superfamily protein
Potri.001G090700	EVPCTEEFPLSAANPYGR_2036.9383(1);RPGDAETVYAATEK_1507.7387(1);YFNPVGAHPSGYLGEDPR_1975.9297(1)	cell wall.precursor synthesis.UGE	GO:0016491,GO:0008152,GO:0003854,GO:0016616,GO:0006694,GO:0055114,GO:0003824,GO:0050662,GO:0044237,GO:0009058,GO:0008831,GO:0045226,GO:0006012,GO:0003978	UDP-D-glucose/UDP-D-galactose 4-epimerase 5		similar to UDP-glucose 4-epimerase
Potri.001G098800	ALLFFEGQR_1080.5837(1);TTPGGLLYTR_1078.5891(1)	cell wall.degradation.cellulases and beta -1,4-glucanases	GO:0004553,GO:0005975	glycosyl hydrolase 9B14
Potri.001G102100	LWTPAQDVPK_1154.6204(3);SLASDSQPAYSTLLR_1608.8228(1);SLLSDSNLDKEFLAK_1679.8850(1);VEGSSSPLVLDGADLK_1586.8272(3);VTSSYDAEAHTFTLK_1669.8068(3)	protein.degradation	GO:0008237,GO:0008270,GO:0006508	Peptidase M1 family protein		peptidase M1 family protein; similar to SP|P04825|Aminopeptidase N EC (3 4
Potri.001G104600	ELLHVQAGQCGNQLGGK_1808.9072(1);TGPYGQLFRPDNFVFGQNGAGNNWAK_2855.3648(1);TGPYGQLFRPDNFVFGQNGAGNNWAK_2856.3488(1)	cell.organisation	GO:0051258,GO:0043234,GO:0003924,GO:0005525,GO:0006184,GO:0007017,GO:0005874	beta-6 tubulin
Potri.001G106100	YQGDSALQLER_1279.6277(1)	cell.organisation	GO:0051258,GO:0043234,GO:0003924,GO:0005525,GO:0006184,GO:0007017,GO:0005874	tubulin beta 8
Potri.001G117900	LELAEFDEWLR_1420.7107(1);SLLSQENLTAPFDFPR_1834.9334(1);VLDKDNTGFVAVADLR_1732.9228(1)	signalling.calcium		Calcium-binding EF-hand family protein
Potri.001G118100	ELETWTAR_1005.5000(1);VSVLNDALK_958.5568(1)	protein.synthesis.ribosomal protein.eukaryotic.40S subunit.S15A	GO:0003735,GO:0006412,GO:0005622,GO:0005840	ribosomal protein S15A	Ribosome (pop03010 )	similar to wrp15a
Potri.001G119500	GNAAFSTGDYTAAVK_1472.7016(1);SGLADAQAAASR_1117.5596(1);VVEPEPMEVTEEK_1515.7247(1)	stress	GO:0005515	stress-inducible protein, putative		similar to stress inducible protein
Potri.001G120900	AGLTGSSLDWLLLHQANQR_2080.0934(1);LSSSQSQLPR_1102.5851(1);NVLVLGADTLSR_1257.7161(1)	lipid metabolism.FA synthesis and FA elongation.ketoacyl ACP synthase	GO:0016746,GO:0016747,GO:0008610,GO:0004315,GO:0006633	3-ketoacyl-acyl carrier protein synthase III	Fatty acid metabolism (pop01212 );Fatty acid biosynthesis (pop00061 )	similar to 3-oxoacyl-[acyl-carrier-protein] synthase III; similar to chloroplast precursor (EC 2
Potri.001G130200	LLLYGLYK_982.5972(1);QATVGPVNTSRPGLFNMR_1945.9912(1)	lipid metabolism.FA synthesis and FA elongation.acyl-CoA binding protein	GO:0000062	acyl-CoA-binding protein 6
Potri.001G138400	SQLAYVTFK_1056.5724(1);VSNVSLGASER_1118.5800(1)	RNA.RNA binding	GO:0003676,GO:0055114,GO:0016491	RNA-binding (RRM/RBD/RNP motifs) family protein
Potri.001G159700	DLESLDLPR_1057.5524(1);GCFNLGLPSGK_1149.5721(1);LAVLLLSGGQGTR_1284.7634(1)	cell wall.precursor synthesis	GO:0016779,GO:0008152	N-acetylglucosamine-1-phosphate uridylyltransferase 2		similar to Probable UDP-N-acetylglucosamine pyrophosphorylase (EC 2
Potri.001G162400	GVTFENTAGPSK_1207.5953(1);LGATSDLLPVQSSFPTYLGRPWK_2533.3449(1);NVVDGSTTFK_1067.5368(1);SATVAAVGQGFLAR_1347.7379(1);TVQQNYFTVEK_1356.6794(1)	cell wall.pectin*esterases.PME	GO:0030599,GO:0042545,GO:0005618,GO:0004857	pectin methylesterase 3	Pentose and glucuronate interconversions (pop00040 )
Potri.001G162900	EAEALALSLLK_1157.6776(1);GVNTFSPEGR_1063.5167(1);VAPTYHLYTPAEVEEVLSR_2174.1128(1);VAPTYHLYTPAEVEEVLSRL_2287.1969(1)	protein.degradation.ubiquitin.proteasom	GO:0004298,GO:0051603,GO:0005839,GO:0004175,GO:0006511,GO:0019773	20S proteasome alpha subunit E2	Proteasome (pop03050 )	similar to Proteasome subunit alpha type 5-1 (EC 3
Potri.001G167100	LSLVSFTGSSK_1125.6150(1)	fermentation.aldehyde dehydrogenase	GO:0016491,GO:0008152,GO:0055114	aldehyde dehydrogenase 7B4		Aldehyde dehydrogenase family 7 member a1 turgor responsive protein; [ co-ortholog (1of2) of At1g54100, P25795, ]
Potri.001G173800	LLDLDYPDGPFGTK_1550.7737(1)	mitochondrial electron transport / ATP synthesis.cytochrome c oxidase	GO:0004129,GO:0005740	Rubredoxin-like superfamily protein		similar to cytochrome c oxidase-related; similar to SP|P00428|Cytochrome c oxidase polypeptide Vb EC (1 9
Potri.001G179200	ELASEVQSESK_1206.5848(1)	cell.vesicle transport	GO:0005515,GO:0005198,GO:0006886,GO:0016192,GO:0030117	Coatomer, beta\' subunit
Potri.001G180100	ALQDAGLAVENVHTVEVVGSASR_2322.2048(1);AVLDAATLAGLHPLR_1517.8798(1);DFDEALFQHFTTK_1598.7485(1);EEFEQLSLPLLER_1602.8374(1);GSVLDQLVYCVNSYR_1772.8636(1);KTNLPVSEVVYGGLLAAEVEK_2216.2173(1);LLAHSFDR_958.5105(1);LSTYTLGPFQSTK_1442.7526(1);MDTDEAPSDAATK_1351.5682(1);REEFEQLSLPLLER_1758.9385(1);YATPVLLSADVR_1304.7209(1);YQEFVTDPER_1283.5903(1);YQEFVTDPEREGFTAK_1916.9025(1)	stress.abiotic.heat	GO:0000902,GO:0005524	Heat shock protein 70 (Hsp 70) family protein		similar to heat shock protein 70; putative; similar to HSP70; putative; similar to heat-shock proteins GB:CAA94389; similar to GB:AAD55461 (Arabidopsis thaliana); similar to heat shock protein 70; putative; similar to HSP70; putative; [ co-ortholog (1of3)
Potri.001G191100	SAVLFNLESR_1135.6106(1);SPLTMASYGDVLNVPSYESVSSR_2459.1759(1)	protein.targeting.mitochondria	GO:0004222,GO:0006508,GO:0008270	Insulinase (Peptidase family M16) protein		similar to Probable mitochondrial processing peptidase alpha subunit 2; similar to mitochondrial precursor (EC 3
Potri.001G193000	AYLPVEELLDGEELDR_1860.9226(1);DVLQALR_814.4781(1);DVNPLGATLLGR_1226.6739(1);ELEDVLLPPSPVTYPDDHETWNVQLFR_3209.5790(1);LPLASGEYYEPHR_1531.7540(1);LYATLDLEK_1065.5827(1);VSLYQDAHLPDKFLPK_1871.0062(1);WVELLDGDKNPLR_1554.8275(1)	lipid metabolism.lipid degradation.lysophospholipases.phospholipase D	GO:0005515,GO:0003824,GO:0008152	phospholipase D alpha 2		similar to phospholipase D
Potri.001G203600	VVFVSLVCAHTQPER_1741.9054(3)	protein.postranslational modification.kinase.receptor like cytoplasmatic kinase VII	GO:0004672,GO:0005524,GO:0006468	Protein kinase superfamily protein
Potri.001G209900	ENFFFAGLDK_1187.5732(1)	lipid metabolism.FA synthesis and FA elongation.beta hydroxyacyl ACP dehydratase		Thioesterase superfamily protein
Potri.001G218700	VKADRDESSPYAAMLAAQDVSQR_2508.2147(3)	protein.synthesis.ribosomal protein.eukaryotic.40S subunit.S14	GO:0003735,GO:0006412,GO:0005622,GO:0005840	Ribosomal protein S11 family protein	Ribosome (pop03010 )
Potri.001G222200	MKDTDSEEELKEAFR_1843.8378(2);MKDTDSEEELKEAFR_1827.8429(2);MKDTDSEEELKEAFR_1809.8324(2)	signalling.calcium		calmodulin 5		similar to calmodulin-like protein 6a
Potri.001G224700	AVTFSDLHTESGLK_1546.7748(2);AVTFSDLHTESGLK_1504.7642(2);SLDEYLAGK_995.5044(1);SLEMPGLFWGASK_1422.7086(1);VGAAAAAPVEAAPAK_1293.7161(1);VYGAVLENPGDAFTNASK_1852.9076(1)	protein.synthesis.elongation	GO:0003746,GO:0006414,GO:0005853	Glutathione S-transferase, C-terminal-like;Translation elongation factor EF1B/ribosomal protein S6		similar to elongation factor 1B alpha-subunit 2 (eEF1Balpha2); similar to elongation factor 1B alpha-subunit (Arabidopsis thaliana) GI:6686821; [ co-ortholog (1of2) of At5g12110, At5g19510, ]
Potri.001G230500	ELLPEQQER_1141.5848(1);LYEVVPPVLTQLGK_1555.9094(1);VPLVASYLYR_1180.6725(1)	TCA / org transformation.TCA.CS	GO:0046912,GO:0044262	Citrate synthase family protein	Carbon metabolism (pop01200 );2-Oxocarboxylic acid metabolism (pop01210 );Glyoxylate and dicarboxylate metabolism (pop00630 );Biosynthesis of amino acids (pop01230 );Citrate cycle (TCA cycle) (pop00020 )	similar to Citrate synthase; similar to mitochondrial precursor
Potri.001G231100	DFVNDEAQFNK_1326.5961(1);GVVLLDGSTVR_1115.6419(1);LDLNNDGVLSR_1215.6328(1)	signalling.calcium		Calcium-binding EF-hand family protein		calcium-binding EF hand family protein; [ ortholog of At2g44310,]
Potri.001G236400	LGEPAQSYEDFTASLPADECR_2356.0398(1)	cell.organisation	GO:0003779,GO:0005622	actin depolymerizing factor 4		similar to actin-depolymerizing factor
Potri.001G237200	ALLGWEPK_913.5142(1);DGLPLMEEDFR_1321.6093(1);ELLNPGVELNMVENTPDDPR_2252.0863(1);GEPLTVQKPGTQTR_1511.8176(1);GEPLTVQKPGTQTRSFCYVSDMVDGLLR_3154.5660(1);LLLTSTSEVYGDPLVHPQPESYWGNVNPLGVR_3537.8013(1);LLVTGGAGFLGSHLVDK_1683.9428(1);LRDGLPLMEEDFR_1590.7945(1);LSSLTQLR_917.5415(1);NEVLVADNYFTGSKDNLR_2055.0142(1)	cell wall.precursor synthesis.UXS	GO:0003854,GO:0016616,GO:0006694,GO:0055114,GO:0003824,GO:0050662,GO:0044237,GO:0009058,GO:0008831,GO:0045226	UDP-XYL synthase 5
Potri.001G237600	ANLLATCPEK_1116.5718(1)	stress.biotic		Pathogenesis-related thaumatin superfamily protein		similar to osmotin-like protein; putative; similar to SP|Q41350|Osmotin like-protein precursor {Lycopersicon {esculentum} ; [ co-ortholog (1of2) of At2g28790, ]
Potri.001G247700	LSLSSELPVVVEYK_1562.8676(1)	RNA.regulation of transcription.putative transcription regulator	GO:0003677,GO:0030337,GO:0006275,GO:0043626,GO:0006281	proliferating cell nuclear antigen 2		similar to proliferating cell nuclear antigen
Potri.001G278800	AAANAPLTMK_1029.5398(4);AAEDADVYHDLVR_1473.6968(1);ESLELHDNFDQLGLAQK_1956.9661(1);FQELFSQAK_1097.5626(1);LLLDSGDNPEHFLTTNPYYDSR_2567.2049(1);VDSELLYAYAK_1271.6518(1);VLSPDNEYR_1092.5320(1)	cell.vesicle transport	GO:0006886,GO:0016192,GO:0005198,GO:0030130,GO:0030132	Clathrin, heavy chain
Potri.001G286700	ASNTLTLLDSGLGMTK_1621.8465(1);KTMELNPENPLMDELRK_2058.0358(2)	stress.abiotic.heat	GO:0005524,GO:0051082,GO:0006457,GO:0006950	HEAT SHOCK PROTEIN 81.4		similar to HSP80
Potri.001G286900	LVALSLDDPR_1098.6154(1)	nucleotide metabolism.phosphotransfer and pyrophosphatases.misc	GO:0000287,GO:0004427,GO:0006796,GO:0005737	pyrophosphorylase 6
Potri.001G287700	FFDPEFYR_1120.5098(1);GFFPSDSFLLENVDK_1714.8323(1);LNSDDLETQYAAAR_1566.7394(1);RGDDDLFSLAFAR_1482.7336(1);VVPDAGHSANEPGLTAELVAANEK_2389.1994(1)	protein.degradation		proline iminopeptidase
Potri.001G289500	AYHEQLSVAELTNSAFEPASMMAK_2625.2324(1);AYHEQLSVAELTNSAFEPASMMAK_2657.2222(1);AYHEQLSVAELTNSAFEPASMMAK_2641.2273(1);AYHEQLSVAELTNSAFEPASMMAK_2642.2113(1)	cell.organisation	GO:0051258,GO:0043234,GO:0003924,GO:0005525,GO:0006184,GO:0007017,GO:0005874	Tubulin/FtsZ family protein		similar to TUBULIN ALPHA CHAIN
Potri.001G300900	FASALSENGELKVEGR_1707.8548(1);GELASTSVNAPMVPAEVLTELKPYVELAEK_3185.6650(1);LLNDETFAK_1050.5466(1)	amino acid metabolism.synthesis.serine-glycine-cysteine group.serine.phosphoglycerate dehydrogenase	GO:0016616,GO:0051287,GO:0008152,GO:0055114,GO:0016597,GO:0048037,GO:0004455,GO:0008652,GO:0006564,GO:0004617	D-3-phosphoglycerate dehydrogenase	Carbon metabolism (pop01200 );Biosynthesis of amino acids (pop01230 );Glycine, serine and threonine metabolism (pop00260 )	similar to D-3-phosphoglycerate dehydrogenase; putative; similar to 3-PGDH; putative; similar to phosphoglycerate dehydrogenase; similar to Arabidopsis thaliana; similar to SP:O04130; [ co-ortholog (2of2) of At4g34200, ]
Potri.001G304800	AANGEEQQTQAGR_1401.6353(1);AANGEEQQTQAGR_1402.6193(1);SLLQSDALYQYLLETSVYPR_2359.2180(1);SLLQSDALYQYLLETSVYPREPECMKELRELTAK_4074.0563(1);VGGLLGYDNTLWNGSVVAPADAPMR_2574.2657(1)	secondary metabolism.phenylpropanoids.lignin biosynthesis.CCoAOMT	GO:0008171	S-adenosyl-L-methionine-dependent methyltransferases superfamily protein	Phenylpropanoid biosynthesis (pop00940 );Phenylalanine metabolism (pop00360 )	similar to Putative caffeoyl-CoA O-methyltransferase At4g34050 (EC 2
Potri.001G311000	KLELDDDQKLR_1372.7431(4)	protein.synthesis.ribosomal protein.eukaryotic.40S subunit.S6	GO:0003735,GO:0006412,GO:0005622,GO:0005840	Ribosomal protein S6e	Ribosome (pop03010 )
Potri.001G317500	GAVEPELSLTR_1171.6317(1)	protein.aa activation.methionine-tRNA ligase	GO:0000166,GO:0004812,GO:0005524,GO:0006418,GO:0005737,GO:0000049,GO:0006412	methionine--tRNA ligase, putative / methionyl-tRNA synthetase, putative / MetRS, putative	Aminoacyl-tRNA biosynthesis (pop00970 )	similar to Probable methionyl-tRNA synthetase (EC 6
Potri.001G319800	EAFSGYGEVLEAR_1427.6801(2)	RNA.RNA binding	GO:0003676	glycine-rich RNA-binding protein 2		similar to glycine-rich RNA-binding protein - garden pea
Potri.001G319900	DAFSGFGEVTEAR_1385.6332(1)	RNA.RNA binding	GO:0003676	glycine-rich RNA-binding protein 2
Potri.001G320400	ALEAFHLDPTK_1241.6525(1);GQPENAVYDFEDK_1511.6649(1);KGQPENAVYDFEDK_1639.7598(1);QVQTPGFK_904.4887(1);YYGGNEYLDQLENLCR_2006.8913(1)	C1-metabolism.glycine hydroxymethyltransferase	GO:0004372,GO:0006544,GO:0006563	serine hydroxymethyltransferase 4	Glyoxylate and dicarboxylate metabolism (pop00630 )
Potri.001G320500	ALDWGPDGGPDLLVDDGGDATLLLHEGVK_2945.4527(1);DMSQADFGR_1026.4309(1);LYQMQLNGTLLFPALNVNDSVTK_2580.3378(1);NNALVCNLGHFDNELDMLGLETFPGVK_3017.4496(1);TEFGPSQPFK_1137.5575(1);VKDMSQADFGR_1253.5943(1);VKDMSQADFGR_1236.5677(1)	amino acid metabolism.degradation.aspartate family.methionine	GO:0016616,GO:0048037,GO:0055114,GO:0004013,GO:0006730,GO:0004455,GO:0008652	S-adenosyl-L-homocysteine hydrolase		similar to Adenosylhomocysteinase (EC 3
Potri.001G321600	YLLLPSLLSGR_1231.7409(1)	metal handling	GO:0008430	selenium-binding protein 1		similar to selenium binding protein
Potri.001G322300	LGVWGLFTR_1048.5938(1);SLSSGFGVLLK_1107.6408(1);TLTLSTLLHSDQPSLSPSLTPAMGRK_2751.4709(1);VFVGLPTTGGAAPAAAPAK_1695.9428(1);VFVGLPTTGGAAPAAAPAKV_1795.0112(1)	transport.metabolite transporters at the mitochondrial membrane		phosphate transporter 3;1		similar to mitochondrial phosphate transporter; similar to mitochondrial phosphate transporter GI:3318617 from (Arabidopsis thaliana); [ co-ortholog (1of2) of At5g14040, ]
Potri.001G332200	YTSGLHSVVELGGESAYK_1896.9338(1)	misc.plastocyanin-like	GO:0005507,GO:0009055	Cupredoxin superfamily protein
Potri.001G337400	AAWELFTPLLHR_1453.7950(1);DNLSNVQLVFR_1304.6957(1);GPVEADELLAK_1141.6099(1);YQGVPLPEAYER_1421.7060(1)	OPP.oxidative PP.G6PD	GO:0004345,GO:0050661,GO:0006006,GO:0055114	glucose-6-phosphate dehydrogenase 6	Carbon metabolism (pop01200 );Pentose phosphate pathway (pop00030 )	similar to glucose-6-phosphate 1-dehydrogenase (EC 1
Potri.001G340200	EESLWKDETWR_1478.6910(4);EESLWKDETWR_1460.6805(4);EGGWAVLSNGSNVVVNGHK_1924.9511(6);EGGWAVLSNGSNVVVNGHK_1925.9351(6);EGGWAVLSNGSNVVVNGHK_1907.9246(6);FESMQSSMPWFTVYHPSLLEK_2544.1938(2);FSTFLCCHDEVLPDELSK_2196.9941(1);KQLDTCYQYLDEK_1703.7945(2);LSNLLDHLR_1080.6160(3);LSSELAYK_910.4880(2);NVESFQMLK_1095.5503(2);QLDTCYQYLDEK_1575.6996(2);SVQWSDPMK_1077.5034(2)	not assigned.unknown
Potri.001G340300	FSSFLCCHDEVLPDELFK_2243.0148(1);LDSQYEVVWVPLVDR_1817.9432(2);LLSYDREGGWAVLSNGSNVVVNGHK_2673.3267(1);TTALQTLLEYDLWK_1694.9000(1)	not assigned.unknown
Potri.001G340500	GFDLAFR_825.4254(1)	not assigned.unknown
Potri.001G341100	LASLLGGMALADLVK_1471.8553(1);LFKDEATEEKGER_1551.7649(1);LLEELMLGEDK_1289.6657(1);VDELLTCAPR_1173.5933(1);VLLGGGWPEMVMAK_1487.7749(1);VQDDEVGDGTTSVVVLAGELLR_2272.1667(1)	protein.folding	GO:0005524,GO:0044267,GO:0051082,GO:0006457	TCP-1/cpn60 chaperonin family protein
Potri.001G343400	ELGLLAGLQDR_1184.6634(1);VGLLGNPSDVYYGR_1509.7696(1);VVPSYLNEDDLK_1391.7053(1)	cell wall.precursor synthesis.sugar kinases.glucuronic acid kinase	GO:0005524,GO:0016310,GO:0016301	glucuronokinase G		similar to GHMP kinase-related; similar to D-glycero-D-manno-heptose 7-phosphate kinase (Aneurinibacillus thermoaerophilus) gi|13491143|gb|AAK27850|; [ ortholog of At5g14470,At3g01640,]
Potri.001G347700	TVPNVFLGGNHLGGCDK_1784.8749(1)	redox.glutaredoxins	GO:0009055,GO:0015035,GO:0045454	Glutaredoxin family protein
Potri.001G356900	AVPVWYNMVEQGLVK_1732.9091(1);AVVAQYGDTLMEMLLAK_1852.9547(1);EPVFSFWFNR_1328.6422(1);FDGLLGLGFQELSVGK_1679.9003(1);GEHTYVPVTQK_1258.6426(1);LLDYVNELCER_1423.6886(1);NQEFLEATR_1107.5429(1);NQEFLEATREPSVTFLVAK_2179.1394(1);SAELHYGTGALSGFFSQDHVK_2251.0778(1);VGFAEAT_694.3406(1)	protein.degradation.aspartate protease	GO:0004190,GO:0006508,GO:0006629	aspartic proteinase A1		similar to aspartic protease
Potri.001G367900	LVGTLLDEQPLALYSLDK_1988.0950(1);VFADTLLANPDASK_1461.7584(1)	cell wall.cell wall proteins.AGPs.AGP		FASCICLIN-like arabinogalactan 1
Potri.001G376500	ANLSDEVLTALTK_1374.7475(1);LNPLVSNLALYDLANTPGVAADVSHLNTR_3048.6113(1);SEVVGYASDAELGK_1424.6904(1)	TCA / org transformation.TCA.malate DH	GO:0016491,GO:0055114,GO:0003854,GO:0016616,GO:0006694,GO:0030060,GO:0006108	Lactate/malate dehydrogenase family protein	Carbon metabolism (pop01200 );Glyoxylate and dicarboxylate metabolism (pop00630 );Carbon fixation in photosynthetic organisms (pop00710 )	similar to Malate dehydrogenase; similar to mitochondrial precursor (EC 1
Potri.001G383500	AGAEMLVMAYGR_1268.6126(1);FLLLAMQGK_1020.5911(1);FVDNRPFNDQR_1407.6764(1);MPLSSDLNNPR_1243.6099(1);SYGLPVLTTR_1106.6204(1)	cell wall.precursor synthesis.UDP-glucose 4,6-dehydratase	GO:0003854,GO:0016616,GO:0006694,GO:0055114,GO:0003824,GO:0050662,GO:0044237,GO:0009058,GO:0008831,GO:0045226	rhamnose biosynthesis 1
Potri.001G387600	AFSPTTLNSGR_1150.5851(1)	protein.targeting.secretory pathway.unspecified	GO:0015450,GO:0015031,GO:0016020	SecY protein transport family protein		similar to protein transport protein sec61; putative; similar to PfSec61 (Plasmodium falciparum) GI:3057044; [ co-ortholog (2of2) of At1g29310, At2g34250, ]
Potri.001G387900	SPLYDPLR_960.5149(7);TGGDSVTVANVK_1147.5953(5)	secondary metabolism.phenylpropanoids	GO:0016491,GO:0008152,GO:0004097,GO:0055114
Potri.001G388100	DANHQPPTLLDLNYAK_1809.9130(4);LYLYYFER_1166.5881(5);SVVLTPLSAFPVVLDK_1684.9884(8);YGFQDVPLPWLK_1462.7729(6)	secondary metabolism.phenylpropanoids	GO:0016491,GO:0008152,GO:0004097,GO:0055114
Potri.001G391900	LADLEAAPAALVR_1309.7474(1);LATPEMEYGR_1166.5510(1);LFSLDWYR_1099.5571(1);NQTVELVFTAHPTQSVR_1927.0032(1);TLADGSLLDFLR_1320.7158(1)	glycolysis.cytosolic branch.phospho-enol-pyruvate carboxylase (PEPC)	GO:0008964,GO:0006099,GO:0015977	phosphoenolpyruvate carboxylase 3	Carbon metabolism (pop01200 );Carbon fixation in photosynthetic organisms (pop00710 )	similar to phosphoenolpyruvate carboxylase
Potri.001G392200	LLSSLEQKEESKGNETNVK_2133.1034(2)	signalling.14-3-3 proteins	GO:0019904	general regulatory factor 9		similar to 14-3-3 brain protein homolog
Potri.001G410700	GASSVEGVEAQLWQVPETLPEEVLGK_2752.4040(1)		GO:0010181,GO:0016491,GO:0009055,GO:0050662	Quinone reductase family protein		similar to FLAVODOXIN-LIKE QUINONE REDUCTASE 1; [ co-ortholog (1of2) of At5g54500, At4g27270, ]
Potri.001G423500	HVPGFVEK_912.4938(1)	redox.peroxiredoxin	GO:0016209,GO:0016491,GO:0055114	thioredoxin-dependent peroxidase 1
Potri.001G448000	GYYGNVLALPAALTSAR_1736.9330(1);PTPTSLAFNVR_1202.6528(1)	secondary metabolism.phenylpropanoids	GO:0016747	HXXXD-type acyl-transferase family protein
Potri.001G453600	GYTFTTTAER_1146.5426(1)	cell.organisation		actin 7		similar to actin
Potri.001G456800	FGTQLFTETVTK_1371.7155(1);GLSACAVCDGAAPLFR_1664.7884(1);VCLLGSGPAAHTAALYASR_1914.9855(1)	redox.thioredoxin	GO:0016491,GO:0050660,GO:0055114	NADPH-dependent thioredoxin reductase A
Potri.001G466000	KPDELTKEEYAAFYK_1831.9113(1);LVLYLKEDQLEYLEER_2053.0852(1)	stress.abiotic.heat	GO:0005524,GO:0051082,GO:0006457,GO:0006950	HEAT SHOCK PROTEIN 81.4
Potri.002G003100	NPGPLQFDGPGADSK_1499.7125(4);NQFVETNVGFDTLCK_1771.8320(4);NQGGYDLLGR_1092.5432(4);VGLVFCGR_907.4819(4);VNSQLLSNVCTDALSAEK_1948.9645(4);VPDAQLLTDHPAVR_1531.8227(1);VVGVPVTLNGDLK_1311.7518(4)	glycolysis.cytosolic branch.phosphofructokinase (PFK)	GO:0003872,GO:0006096,GO:0005945	Phosphofructokinase family protein		similar to pyrophosphate-dependent phosphofructokinase alpha subunit
Potri.002G004800	VELSEEAR_932.4684(4)	RNA.regulation of transcription.Chromatin Remodeling Factors	GO:0003677,GO:0005515	switch subunit 3		similar to SWIRM domain-containing protein; DNA-binding family protein; similar to SWI/SNF complex 170 KDa subunit (Homo sapiens) gi|1549241|gb|AAC50694|; similar to yea; [ ortholog of At2g33610,]
Potri.002G005700	ALANQPLSVALEASGR_1596.8704(1);FELFKDNLFHLDETNKK_2138.0917(2);KEESEVVTLSGYHDVPQNSEESLLK_2817.3789(1);LLDLFESWLSK_1350.7304(4);NTGKPAGLCGLNK_1312.6678(6);NTGKPAGLCGLNK_1329.6944(6)	protein.degradation.cysteine protease	GO:0008234,GO:0006508	xylem cysteine peptidase 2
Potri.002G009800	APGVQTPVLVR_1136.6786(6);CLLEKENNFKQPGER_1861.9225(3);GFFEVTHDLSGLTCADFLR_2185.0383(1);GPLLLEDYHLVEK_1525.8261(6);LGPNYLQLPANAPK_1495.8267(4)	redox.dismutases and catalases	GO:0004096,GO:0020037,GO:0055114,GO:0006979,GO:0005506	catalase 2	Glyoxylate and dicarboxylate metabolism (pop00630 )	similar to catalase
Potri.002G013700	DQLGSFYYFPSLGFHK_1905.9170(2);LSNVGLQNSLNFR_1461.7809(2);YGVNSVSFLAPDTPMK_1725.8516(2)	misc.oxidases - copper, flavone etc	GO:0016491,GO:0055114,GO:0005507	SKU5 similar 5		multi-copper oxidase type 1 family protein; similar to pollen-specific BP10 protein (SP|Q00624|Brassica)(napus ; [ co-ortholog (1of2) of At1g76160, ]
Potri.002G021500	FADENFLK_983.4833(4);LVMELFADTTPR_1392.7192(1)	cell.cycle.peptidylprolyl isomerase	GO:0003755,GO:0006457	rotamase CYP 3		similar to [Segment 2 of 2] Peptidyl-prolyl cis-trans isomerase (PPIase) (Rotamase) (Cyclophilin) (Cyclosporin A-binding protein) (Pollen allergen Bet v 7)
Potri.002G021800	AVLMDLEPGTMESLR_1661.8237(4);GHYTEGAELLDAVLDVVR_1957.0025(4);LNVYYNEASGGK_1314.6325(4);SSVCDLAPK_976.4768(1);YSGDAASSDLQLER_1511.6972(4)	cell.organisation	GO:0051258,GO:0043234,GO:0003924,GO:0005525,GO:0006184,GO:0007017,GO:0005874	tubulin beta-5 chain
Potri.002G025200	ELALPSESEESLLK_1544.8054(1)	signalling.calcium	GO:0005515	IQ-domain 32		calmodulin-binding family protein; [ co-ortholog (1of2) of At1g19870, ]
Potri.002G033900	ETLQGETLK_1018.5415(4);LFQVEYAMEAVK_1427.7239(4);LVVQLADK_885.5404(4);NQYDTDVTTWSPAGR_1710.7718(4);VDDHLGVALAGLTADGR_1679.8711(4)	protein.degradation.ubiquitin.proteasom	GO:0004298,GO:0051603,GO:0005839,GO:0004175,GO:0006511,GO:0019773	20S proteasome alpha subunit F2	Proteasome (pop03050 )
Potri.002G034100	APVVDKDAFVAPSASVLGDVQVGK_2369.2711(1);GDVNSLSVGSGTNLQDNSLVHVAK_2411.2161(6);HAMVAAGALVR_1095.6092(6);LPTGEVWGGNPAK_1325.6848(4);LQGNYYFQEQLSR_1645.7969(6)	mitochondrial electron transport / ATP synthesis.NADH-DH.complex I.carbonic anhydrase		gamma carbonic anhydrase 1		similar to AF249876 Arabidopsis thaliana transcription factor APFI mRNA; similar to bacterial transferase hexapeptide repeat-containing protein; [ co-ortholog (2of2) of At1g19580, At1g47260, ]
Potri.002G034400	EDDLGTYTLK_1154.5576(4);ESTVSDPVK_961.4837(4);ESTVSDPVKR_1117.5848(6);ESTVSDPVKR_1099.5742(6);FFPSEFGMDVDHVNAVEPAK_2252.0328(1);FFPSEFGMDVDHVNAVEPAK_2236.0379(1);QVDVVLSALGSMQLADQTK_2019.0427(1);QVDVVLSALGSMQLADQTK_2003.0478(1);RFFPSEFGMDVDHVNAVEPAK_2392.1390(1);TFVPEEK_831.4247(1);TFVPEEK_849.4353(1);TVLLKPPK_895.5975(4);YTTVEEYLDQFV_1506.6999(4)	secondary metabolism.flavonoids.isoflavones.isoflavone reductase	GO:0016491,GO:0008152,GO:0003854,GO:0016616,GO:0006694,GO:0055114,GO:0003824,GO:0050662,GO:0044237	NmrA-like negative transcriptional regulator family protein		similar to isoflavone reductase; similar to IFR
Potri.002G035700	VALVNYGK_863.4985(3)	protein.synthesis.ribosomal protein.eukaryotic.60S subunit.L14	GO:0003735,GO:0006412,GO:0005622,GO:0005840	Ribosomal protein L14	Ribosome (pop03010 )	similar to 60S ribosomal protein L14 (RPL14B); similar to ribosomal protein L14 - Human; similar to PIR3:JC5954; [ co-ortholog (2of2) of At4g27090, ]
Potri.002G036400	ENSVETVLDSSR_1335.6387(4);HAFVGLGFTER_1233.6375(1);NEAFDFNVALSDHEK_1735.7922(4);SPLPPPPNDPAAAR_1399.7328(4)	not assigned.unknown	GO:0006897,GO:0016020	non-intrinsic ABC protein 4
Potri.002G057700	TTLSADVYEGLR_1324.6743(1)	amino acid metabolism.degradation.aromatic aa.tryptophan	GO:0003824,GO:0008152	ATP-dependent caseinolytic (Clp) protease/crotonase family protein		enoyl-CoA hydratase/isomerase family protein; similar to CHY1 (gi:8572760); [ ortholog of At1g06550,]
Potri.002G061500	FFFSATSGVDK_1205.5837(1)	not assigned.unknown		HSP20-like chaperones superfamily protein
Potri.002G061900	AAEPFFLLAGPNVLESEEHLLR_2452.2871(1);ELLPCLAR_971.5343(4)	cell wall.precursor synthesis.KDO pathway.KDO-8-Phosphate Synthase	GO:0009058,GO:0008676,GO:0008152,GO:0005737	Aldolase-type TIM barrel family protein		similar to Kdo-8-phosphate synthase
Potri.002G064600	LPDWFLNR_1060.5574(6);YSQVVSNALDMK_1354.6671(6)	protein.synthesis.ribosomal protein.eukaryotic.40S subunit.S18	GO:0003723,GO:0003735,GO:0006412,GO:0005622,GO:0005840	Ribosomal protein S13/S18 family	Ribosome (pop03010 )
Potri.002G072100	AAVAWEAAKPLSLEEVEVAPPQANEVR_2874.4996(1);DHDKPVQQVLLEMTDGGVDR_2252.0976(1);GHTVAVFGLGAVGLAAAEGAR_1924.0399(1);GQTPLFPR_915.5047(9);GQTPLFPR_897.4941(9);GTFFGNYKPR_1186.6004(9);GTFFGNYKPR_1168.5898(9);LLFTSLCHTDVYFWEAK_2130.0365(6);LLGVDLNPSR_1083.6157(1);LNPAAPLDK_938.5306(6);SEESNMCDLLR_1353.5774(4);TDLPGVVEK_957.5251(1);VCLLSCGLSTGLGAALNVAKPKK_2357.3044(1)	misc.alcohol dehydrogenases	GO:0008270,GO:0016491,GO:0055114	alcohol dehydrogenase 1
Potri.002G074400	LALWDTAGQER_1259.6379(4)	signalling.G-proteins	GO:0003924,GO:0005525,GO:0007264,GO:0005634,GO:0005737,GO:0005622	RAB GTPASE HOMOLOG B18
Potri.002G077400	AFFDQVTR_983.4945(1);ALPASLGVSATK_1114.6467(1);EAQNAAFVLVAGGLGER_1701.8919(1);VACLEDNDAR_1162.5157(1)	cell wall.precursor synthesis.NDP sugar pyrophosphorylase.multiple NDP-Sugars	GO:0016779,GO:0008152	UDP-sugar pyrophosphorylase
Potri.002G078600	AFNDGEGHSAFFGTK_1584.7077(1);ALPVLDFSK_1031.5772(2);ALPVLDFSK_989.5666(2);ATLAPAPGLVEK_1166.6780(1);DGQWLDVQPMK_1316.6303(6);DGQWLDVQPMK_1332.6252(6);KAFNDGEGHSAFFGTK_1712.8027(1);KAFNDGEGHSAFFGTK_1694.7921(1);KVCSEYFK_1060.5132(1);LEREELFK_1063.5782(1);NSTVANTLNALAEK_1445.7594(1);NSTVANTLNALAEK_1446.7434(1);NTLVLNTGDQLEVLSNGR_1943.0192(5);NTLVLNTGDQLEVLSNGR_1944.0032(5);SLASFYNPSLK_1226.6416(4);…	hormone metabolism.ethylene.synthesis-degradation	GO:0016491,GO:0016706,GO:0055114	2-oxoglutarate (2OG) and Fe(II)-dependent oxygenase superfamily protein		similar to 1-aminocyclopropane-1-carboxylate oxidase; putative; similar to ACC oxidase; putative; similar to 1-aminocyclopropane-1-carboxylate oxidase GI:3386565 from (Sorghum bicolor); [ co-ortholog (2of2) of At1g77330, ]
Potri.002G081900	FDPQEGLVLDGVAGEK_1673.8381(1);KDDDLLVLPTDAALFEDPSFK_2349.1860(1)	redox.ascorbate and glutathione.ascorbate	GO:0004601,GO:0020037,GO:0006979,GO:0055114	thylakoidal ascorbate peroxidase
Potri.002G082100	AASLLSSNDPQVVLAK_1612.8905(1);EADGLVEYLK_1136.5834(1);EDQVPLLVLQTTDGQK_1783.9436(1);ELASQYDVK_1052.5259(1);EYVLTLDHSNFNETVSK_1995.9658(1);FSGEEFENFLAVAEK_1716.8115(1);FVEESSLPLVTLFNK_1722.9313(1);FVEESSLPLVTLFNKDPSNHPFVVK_2843.4978(1);GESSVSGPLVR_1087.5742(4);GFPTLVLLR_1015.6299(1);HDFLVVEFYAPWCGHCKK_2293.0682(1);LDATANDLPSDTYDVK_1737.8178(1);LFKPFDELFVDSK_1584.8308(4);LRSDYEFGHTLDAK_1651.8075(1)…	redox.thioredoxin	GO:0045454	PDI-like 1-2		similar to protein disulfide-isomerase (EC 5
Potri.002G084800	AGDLLAVPLPACASK_1482.7985(1);EVDTLAALAAR_1129.6212(2);LPLTCSCVDGLR_1390.6818(2)	signalling.receptor kinases.DUF 26	GO:0016998	lysm domain GPI-anchored protein 1 precursor		similar to LysM-domain GPI-anchored protein 1 precursor
Potri.002G087200	VFSVPEAAPFTAVLK_1575.8781(4)	protein.degradation.ubiquitin
Potri.002G095600	ADPNDEFLALLR_1373.7060(1);AFSGWGTNEGLLLSLLGHR_2028.0661(1);ALDKELSNDFER_1436.7016(1);DAALANEATK_1003.5055(1);DLKADPNDEFLALLR_1729.9119(1);LLFPLVSSYR_1194.6881(1);LLKDEYQR_1064.5735(1);LLLELVGHEDA_1208.6521(1);QAYAEAYGEDLLK_1470.7111(1);SKAQLNATLNQYKNEFGNDLNK_2511.2474(1);SLEEDVAHHTSGDFR_1699.7671(1);SLEEDVAHHTSGDFRK_1827.8620(1);SSNELLLAR_1002.5578(1);VLLLWTLDPAER_1425.8100(1);VLLLWTLDPAERDAALANE…	cell.organisation	GO:0005509,GO:0005544	annexin 1		similar to ANNEXIN 1; similar to ANNEXIN ARABIDOPSIS 1; [ ortholog of At1g35720,]
Potri.002G097500	LCNDLLSVLDQHLLPSSSTGESTVFYYK_3186.5664(4);LLSSLEQKEEAK_1374.7475(4);NLVSVGYK_879.4934(4)	signalling.14-3-3 proteins	GO:0019904	general regulatory factor 12		similar to 14-3-3-like protein GF14 omicron (General regulatory factor 11)
Potri.002G099200	AATVAPTTNVGTGK_1287.6903(1);AGQLVTWVSDPMHGNTLK_1953.9851(4);AYCQSAATLNLLR_1480.7577(6);EFNANNLR_977.4799(5);GDNVNGDAFDEK_1280.5390(6);GDNVNGDAFDEK_1281.5230(6);GVANPLGLK_868.5251(4);LGLQPSLAPALL_1192.7300(1);LLELLNPQNKPGR_1491.8642(1);VTQWNLDFTEHSEQGDR_2061.9261(4);WTVESWK_935.4621(1)	amino acid metabolism.synthesis.aromatic aa.chorismate.3-deoxy-D-arabino-heptulosonate 7-phosphate synthase	GO:0003849,GO:0009073	Class-II DAHP synthetase family protein	Biosynthesis of amino acids (pop01230 );Phenylalanine, tyrosine and tryptophan biosynthesis (pop00400 )	similar to 2-dehydro-3-deoxyphosphoheptonate aldolase; putative; similar to 3-deoxy-D-arabino-heptulosonate 7-phosphate synthase; putative; similar to DAHP synthetase; putative; similar to 3-deoxy-D-arabino-heptulosonate 7-phosphate GI:170224 from (Nicoti
Potri.002G099500	LSQEVSGDALGEEFK_1608.7752(4);LVTPLTLQR_1040.6463(5)	protein.synthesis.ribosomal protein.eukaryotic.40S subunit.S6	GO:0003735,GO:0006412,GO:0005622,GO:0005840	Ribosomal protein S6e	Ribosome (pop03010 )
Potri.002G099800	AAQDLANAELAPTHPLR_1787.9399(1);AKLETELSSLCDGLLK_1776.9412(4);EAAESTLTAYK_1183.5841(6);EAAESTLTAYK_1165.5735(6);EESRGNEDHVSVLR_1626.7830(6);EESRGNEDHVSVLR_1608.7725(6);GNEDHVSVLR_1125.5647(6);GNEDHVSVLR_1108.5382(6);KEAAESTLTAYK_1293.6685(6);KEAAESTLTAYK_1311.6791(6);LAEQAERYEEMVEYMEK_2147.9624(4);LETELSSLCDGLLK_1577.8091(4);LLPTASAGDSK_1059.5681(1);LLSSLEQKEESRGNEDHVSVLR_2525.2954(2);QAFDEALAELDT…	signalling.14-3-3 proteins	GO:0019904	general regulatory factor 2		similar to 14-3-3 protein 32kDa endonuclease
Potri.002G100000	LETAPADYR_1035.5106(2)	mitochondrial electron transport / ATP synthesis.cytochrome c oxidase	GO:0004129,GO:0005739	cytochrome C oxidase 6B
Potri.002G101200	ASDYSTCTTGNALTSDSSGATTLALK_2593.1934(1);TAGTHYFLCGVPGHCGSGMK_2136.9413(4);TFSVGDSLVFNYGGGHTVDEVR_2356.1204(1)	misc.plastocyanin-like	GO:0005507,GO:0009055	Cupredoxin superfamily protein
Potri.002G103800	ATTTTVPDNLTR_1331.6802(1);DNLTLWTSDVQDQLDEP_1988.9084(1);DQYVYLAK_999.5146(4);LLDSNLLPSATASESK_1645.8643(4);LVLGNTPVGELNVEER_1738.9334(1);LVSSLEQK_903.5146(4);LVSSLEQKEEGR_1374.7223(4);SKVESELSDLCASLLR_1806.9266(1)	signalling.14-3-3 proteins	GO:0019904	general regulatory factor 8		similar to 14-3-3-LIKE PROTEIN B (SGF14B)
Potri.002G104000	SLASDLPADLSK_1216.6420(1);SVGALLGLYER_1177.6576(1);VLAVLNEASCK_1203.6402(1)	glycolysis.plastid branch.glucose-6-phosphate isomerase	GO:0004347,GO:0006094,GO:0006096	phosphoglucose isomerase 1	Carbon metabolism (pop01200 );Glycolysis / Gluconeogenesis (pop00010 );Pentose phosphate pathway (pop00030 );Fructose and mannose metabolism (pop00051 );Ascorbate and aldarate metabolism (pop00053 )
Potri.002G104600	FVQPVYFALR_1239.6885(1);LANYVVR_834.4832(1);SYYFSGSLK_1051.5095(1);TTAVPLAPGQQVLK_1422.8315(1)	RNA.regulation of transcription.unclassified	GO:0004190,GO:0006508	Eukaryotic aspartyl protease family protein		similar to chloroplast nucleoid DNA-binding protein-related; similar to CND41; similar to chloroplast nucleoid DNA binding protein (GI:2541876) (Nicotiana tabacum); [ ortholog of At1g09750,]
Potri.002G109200	ADAQGMKLKDFVAAMK_1723.8870(1);ALEAFGLDPQK_1188.6259(1);AYQEQVLSNCSK_1426.6631(6);LNESTGYVDYDQLEK_1773.8178(1);LRHDVEEYAK_1259.6379(1);QFPTVGFEK_1052.5411(1);QLNAPLEELDPELADLLELEK_2392.2494(1);VAEFFDAAVK_1096.5673(1);VLELVHLAANK_1206.7205(1)	PS.photorespiration.serine hydroxymethyltransferase	GO:0004372,GO:0006544,GO:0006563,GO:0016829,GO:0006520	serine hydroxymethyltransferase 2	Glyoxylate and dicarboxylate metabolism (pop00630 )
Potri.002G111900	ALFVDLEPTVLDEVR_1715.9214(1);ALFVDLEPTVLDEVR_1697.9109(1);DYEEVGAESPDGEDGDEGDEY_2276.8109(1);EDLAALEKDYEEVGAESPDGEDGDEGDEY_3146.2604(1)	cell.organisation	GO:0051258,GO:0043234,GO:0003924,GO:0005525,GO:0006184,GO:0007017,GO:0005874	tubulin alpha-2 chain
Potri.002G118000	VSTMFAGTR_969.4822(4)	development.unspecified	GO:0008270	GATA type zinc finger transcription factor family protein
Potri.002G120400	TLTNVGAPATYK_1235.6630(1)	protein.degradation.subtilases	GO:0004252,GO:0006508,GO:0042802,GO:0043086	Subtilase family protein
Potri.002G122000	LLETLSTTSVLSK_1391.7992(4)	not assigned.unknown		WPP domain protein 2		similar to MFP1 attachment factor 1
Potri.002G127900	AVAVVVDPLQSVK_1324.7835(4);LLNPQTMMLGQEPR_1627.8295(4)	protein.degradation.ubiquitin.proteasom	GO:0005515	Mov34/MPN/PAD-1 family protein	Proteasome (pop03050 )
Potri.002G134600	EDDNLETLR_1104.5168(4);GTQCANVVEHFGYTHLSAGDLLR_2545.2253(1);NQGREDDNLETLR_1559.7408(4)	nucleotide metabolism.phosphotransfer and pyrophosphatases.uridylate kinase	GO:0005524,GO:0019205,GO:0006139	P-loop containing nucleoside triphosphate hydrolases superfamily protein	Pyrimidine metabolism (pop00240 )	similar to uridylate kinase; similar to uridine monophosphate kinase; similar to UMP kinase (PYR6); similar to uridylate kinase; similar to UMP/CMP kinase SP:O04905 from (Arabidopsis thaliana); similar to uridylate kinase; similar to uridine monophosphate
Potri.002G135500	DLNVMFLETSAK_1367.6875(1);LVFLGDQSVGK_1162.6467(4)	signalling.G-proteins	GO:0003924,GO:0005525,GO:0007264,GO:0005634,GO:0005737,GO:0005622	Ras-related small GTP-binding family protein		similar to Ras-related GTP-binding protein; putative; similar to GTP-binding protein GI:623586 from (Nicotiana tabacum) ; contains an ADP-ribosylation factors family signature for proteins involved in protein; similar to Encodes a GTP-binding protein with
Potri.002G136800	LLLPPELGPPVGPSTFFSSK_2083.1474(1)	protein.folding		FKBP-like peptidyl-prolyl cis-trans isomerase family protein
Potri.002G138300	SVSLNEFLKPAEGER_1675.8650(6)	RNA.RNA binding		Hyaluronan / mRNA binding family		similar to probable transcription factor - fava bean
Potri.002G138800	GDFALDVGR_949.4738(1);GLVGELLSR_943.5571(6);KLLGATNPAASEPGTLR_1695.9388(1);LLGATNPAASEPGTLR_1567.8438(1);LQTVEQSFAEK_1279.6529(1);NVLHGSDSVESATK_1443.7074(4)	nucleotide metabolism.phosphotransfer and pyrophosphatases.nucleoside diphosphate kinase	GO:0004550,GO:0005524,GO:0006165,GO:0006183,GO:0006228,GO:0006241	Nucleoside diphosphate kinase family protein	Purine metabolism (pop00230 );Pyrimidine metabolism (pop00240 )
Potri.002G142700	GANDYMLDEMER_1443.5879(2);NNLEAGVLEPAMSK_1472.7414(2);VLVELAELQDR_1284.7158(4);YFVEAGALAVR_1195.6470(4)	protein.folding	GO:0005524,GO:0044267,GO:0051082,GO:0006457	T-complex protein 1 alpha subunit		similar to t-complex polypeptide 1
Potri.002G146300	ALPTYTPESPADATR_1589.7806(4);ESVLPAAVEAR_1141.6212(1);FGASAPAGK_805.4203(4);FLALDAVEK_1005.5615(4);LPQLPGTSLEGVEK_1467.8053(4);NGNTGYDELR_1138.5123(1);NGNTGYDELR_1139.4963(1);NPYWFNR_996.4686(4);QKLPQLPGTSLEGVEK_1723.9589(4);SLANGELPAGWEK_1372.6743(1);VLPGLLGGSADLASSNMTLLK_2057.1311(4);VSLEAGSTFGWEK_1410.6900(1);VTTTLGYGSPNK_1237.6423(4)	PS.calvin cycle.transketolase	GO:0003824,GO:0008152	Transketolase	Carbon metabolism (pop01200 );Biosynthesis of amino acids (pop01230 );Oxygenic photosynthesis in plants and cyanobacteria (pop_M00611 );Pentose phosphate pathway (pop00030 );Carbon fixation in photosynthetic organisms (pop00710 )	similar to transketolase; putative; similar to strong similarity to transketolase 1 (Capsicum annuum) GI:3559814; similar to pyridine binding domain; similar to C-terminal domain; similar to thiamine diphosphate bin; [ co-ortholog (1of2) of At3g60750, At2
Potri.002G146400	DLSGTVTLPGSK_1174.6314(1);ERPLGDLVLGLQQLGADVSCSPTNCPPVR_3148.5878(4);KLGATVEEGPDYCVLTPPEK_2203.0951(4);KTFPDYFEVLER_1543.7791(1);LLSVPYVEMTLK_1392.7807(4);LNANGGLPGGK_998.5265(1);LNVTELDTYDDHR_1590.7394(4);MLALCTELR_1106.5697(1);QALVEGCGGQFPVGK_1546.7683(1);TFPDYFEVLER_1415.6842(1);YGVFVEHSDNWDR_1623.7186(1)	amino acid metabolism.synthesis.aromatic aa.chorismate.5-enolpyruvylshikimate-3-phosphate synthase	GO:0016765	RNA 3\'-terminal phosphate cyclase/enolpyruvate transferase, alpha/beta	Biosynthesis of amino acids (pop01230 );Phenylalanine, tyrosine and tryptophan biosynthesis (pop00400 )	similar to 3-phosphoshikimate 1-carboxyvinyltransferase; putative; similar to 5-enolpyruvylshikimate-3-phosphate; putative; similar to EPSP synthase; putative; similar to strong similarity to 5-enolpyruvylshikimate-3-phosphate (EPSP) synthase SP|P05466 fr
Potri.002G146800	AHGLAPELPEDLYHLLK_1916.0276(6);GLSASALPYK_1006.5568(6);GLTPSQLGVLLR_1253.7576(6);KGLTPSQLGVLLR_1381.8526(6);LLLVESR_829.5142(6)	protein.synthesis.ribosomal protein.eukaryotic.40S subunit.S13	GO:0003735,GO:0006412,GO:0005622,GO:0005840	Ribosomal protein S13/S15	Ribosome (pop03010 )	similar to ribosomal protein S13
Potri.002G148300	LLMPVLDNQLK_1283.7392(4);LLSNTLYYK_1114.6143(4)	protein.degradation.ubiquitin.proteasom	GO:0004298,GO:0051603,GO:0005839	N-terminal nucleophile aminohydrolases (Ntn hydrolases) superfamily protein		similar to Proteasome subunit beta type 1 (EC 3
Potri.002G156000	LLEDPLYLGLR_1301.7464(2);VLSFEQQYDR_1284.6219(2)	TCA / org transformation.other organic acid transformatons.malic	GO:0016616,GO:0055114,GO:0051287	NAD-dependent malic enzyme 2	Carbon metabolism (pop01200 );Carbon fixation in photosynthetic organisms (pop00710 )	similar to NAD-dependent malic enzyme (malate oxidoreductase)
Potri.002G162400	AEDLTALHTESGVR_1498.7496(1);AHSASLTDFGGVGDGTTSNTK_2022.9363(1);DALDHLSQFSSDGGSQLFVPAGK_2376.1466(1);LEGLAGDPFK_1046.5517(1);NYDPNALPLLQGLNYR_1860.9603(1)	cell wall.degradation.pectate lyases and polygalacturonases	GO:0004650,GO:0005975	Pectin lyase-like superfamily protein		similar to polygalacturonase-like protein
Potri.002G171700	SFANLPCGSPLCR_1478.6880(4)	RNA.regulation of transcription.unclassified	GO:0004190,GO:0006508	Eukaryotic aspartyl protease family protein		aspartyl protease family protein; [ co-ortholog (1of2) of At1g01300, ]
Potri.002G175400	DFADSLSSGLAR_1238.6012(1);GAFMEVLR_922.4815(2);LPLVAEQK_897.5404(2);SYADLEPK_922.4516(1);VLTLAGENK_944.5411(4);VLTLAGENK_926.5306(4)	cell wall.cell wall proteins.LRR
Potri.002G179400	AANVQLESFWPSLFAK_1807.9377(1)	protein.synthesis.ribosomal protein.eukaryotic.60S subunit.P1	GO:0003735,GO:0006414,GO:0005622,GO:0005840	60S acidic ribosomal protein family	Ribosome (pop03010 )
Potri.002G184300	LLDQGHCGSCWAFGAVESLSDR_2465.0973(6)	protein.degradation.cysteine protease	GO:0008234,GO:0006508,GO:0004197,GO:0050790	Cysteine proteinases superfamily protein
Potri.002G189900	EELFGPVQSLFK_1393.7362(1);EGLEQGPQVDSDQFEK_1805.8188(1);FKDLDEVLQR_1262.6739(1);GLYSLNNYLQVK_1411.7580(4);LAFTGSTDTGK_1097.5473(1);LVLELASK_872.5451(1);SNLKPVTLELGGK_1355.7893(1);TAEQTPLSAVYAAK_1449.7584(1);TGEVLAHVAEGDVEDVNR_1909.9250(1);TGEVLAHVAEGDVEDVNRAVSAAR_2465.2379(1);VGPALACGNTVVLK_1398.7774(1);YGLAAGLFTHNLDTANTLSR_2135.0880(1)	fermentation.aldehyde dehydrogenase	GO:0016491,GO:0008152,GO:0055114	aldehyde dehydrogenase 2B7		similar to Arabidopsis thaliana mitochondrial aldehyde dehydrogenase (ALDH3) mRNA; similar to nuclear gene for mitochondrial product
Potri.002G191400	MLNEDELR_1019.4826(6);MLNEDELRDAVLLVFANK_2090.0951(6)	protein.targeting.secretory pathway.unspecified	GO:0005525,GO:0007264,GO:0004871,GO:0019001,GO:0007186,GO:0005634,GO:0005737,GO:0005622	ADP-ribosylation factor A1B		similar to ADP-ribosylation factor
Potri.002G198300	AGEEYEGGRDLDDFVAFLNEK_2374.0834(1);AGLVESLDALVK_1214.6991(1);DLDDFVAFLNEK_1425.6896(1);EFVAAGDDEK_1080.4844(1);TAEALAEFVNNEGGSNVK_1849.8926(1);YGVSGFPTLK_1068.5724(1);YGVSGYPTLQWFPK_1642.8264(1)	redox.thioredoxin	GO:0045454,GO:0005783	thioredoxin family protein		thioredoxin family protein; similar to protein disulfide isomerase (Dictyostelium discoideum) GI:2627440; thioredoxin family protein; similar to protein disulfide isomerase (Dictyostelium discoideum) GI:2627440; [ co-ortholog (2of2) of At2g47470, ]
Potri.002G198500	AVVDFSSPNLAK_1247.6630(1)	protein.aa activation.arginine-tRNA ligase	GO:0000166,GO:0004814,GO:0005524,GO:0006420,GO:0005737,GO:0006412	Arginyl-tRNA synthetase, class Ic		similar to arginyl-tRNA synthetase; putative; similar to arginine--tRNA ligase; putative; similar to SP|P37880|Arginyl tRNA-synthetase EC (6 1
Potri.002G202300	ALENEMLLR_1088.5769(1);TKYPDSDLYWK_1397.6736(1);TKYPDSDLYWK_1415.6842(1);YPDSDLYWK_1186.5415(1)	major CHO metabolism.degradation.sucrose.Susy	GO:0009058,GO:0005985	sucrose synthase 3		similar to probable sucrose synthase (EC 2
Potri.002G216400	GLPLLGVFR_971.6037(5);VLTLSEDDGLRPNSNLAELSR_2299.1888(1)	amino acid metabolism.degradation.branched chain group.shared	GO:0016747,GO:0008152	peroxisomal 3-ketoacyl-CoA thiolase 3	Fatty acid metabolism (pop01212 );alpha-Linolenic acid metabolism (pop00592 );Fatty acid metabolism (pop00071 )
Potri.002G217300	AEALQYPVR_1046.5629(4)	DNA.unspecified	GO:0016021	Endomembrane protein 70 protein family
Potri.002G223100	LAAEEPTVLEK_1199.6518(1);LAAEEPTVLEKTEEETPK_2014.0227(1);NEQPLKVETTTEEAVTAAPEAVTHEEPK_3048.5008(1);NEQPLKVETTTEEAVTAAPEAVTHEEPKEAEK_3505.7180(1);VAASEEPVAPEPEAPAEAETK_2122.0186(1);VETTTEEAVTAAPEAVTHEEPK_2339.1249(1);VETTTEEAVTAAPEAVTHEEPKEAEK_2796.3422(1)	not assigned.unknown
Potri.002G223300	VSSSVHSTDPVAVYQVDK_1917.9552(1)	cell wall.cell wall proteins.AGPs.AGP		FASCICLIN-like arabinoogalactan 7		similar to fasciclin-like AGP 12
Potri.002G224100	FVFDDYMK_1064.4757(1)	hormone metabolism.ethylene.synthesis-degradation	GO:0016491,GO:0016706,GO:0055114	ethylene-forming enzyme		similar to 1-aminocyclopropane-1-carboxylate oxidase
Potri.002G224700	GQDGNEVFFR_1168.5382(8);VKGQDGNEVFFR_1395.7015(8)	protein.degradation.ubiquitin.ubiquitin	GO:0005515	small ubiquitin-like modifier 2		similar to Ubiquitin-like protein SMT3
Potri.002G225100	LADLQVELQGR_1241.6848(4)	not assigned.unknown				similar to expressed protein in Arabidopsis thaliana; [ co-ortholog (1of2) of At2g32980, ]
Potri.002G229200	AGQDADTLGLTGHER_1540.7350(1);DAMAQLGGDSNK_1206.5419(1);FYSLPALNDPR_1292.6634(4);GLFTSLPKPGGGEFGK_1591.8479(4);LLDWENTAPK_1186.6103(4);LNPLVPVDLVLDHSVQVDVAR_2298.2816(6);LSVYDAAMR_1025.5084(1);MFVDYNEPQPER_1524.6788(1);NAGLDTLVLAGAEYGSGSSR_1937.9563(1);NCDNFQVTK_1125.4994(4);SENAVQANMELEFHR_1774.8177(1)	TCA / org transformation.TCA.aconitase	GO:0008152	aconitase 3	Carbon metabolism (pop01200 );2-Oxocarboxylic acid metabolism (pop01210 );Glyoxylate and dicarboxylate metabolism (pop00630 );Biosynthesis of amino acids (pop01230 );Citrate cycle (TCA cycle) (pop00020 )	similar to aconitate hydratase; similar to cytoplasmic; putative; similar to citrate hydro-lyase/aconitase; putative; similar to SP|P49608|Aconitate hydratase ; similar to cytoplasmic (EC 4
Potri.002G234000	LQLESLDLYYQHR_1677.8595(4)	hormone metabolism.auxin.induced-regulated-responsive-activated	GO:0055114,GO:0016491	NAD(P)-linked oxidoreductase superfamily protein
Potri.002G234200	DVEEELVPTCR_1346.6257(6);ELGLGLVAYSPLGR_1444.8158(6);FRPENLEHNTQLFER_1929.9566(3);GFFSSGPK_826.4094(6);LVEEGKLKYLGMSEASASTLR_2282.2061(1)	hormone metabolism.auxin.induced-regulated-responsive-activated	GO:0055114,GO:0016491	NAD(P)-linked oxidoreductase superfamily protein
Potri.002G234300	LQLDCLDLYYQHR_1736.8425(1);YLGLSEASASTLR_1367.7165(6)	hormone metabolism.auxin.induced-regulated-responsive-activated	GO:0055114,GO:0016491	NAD(P)-linked oxidoreductase superfamily protein
Potri.002G240900	GQQSLLYSFVAR_1368.7270(2)	cell.vesicle transport	GO:0016192,GO:0016021	vesicle-associated membrane protein 726
Potri.002G242500	DATDDFEDVGHSSTAR_1722.7202(1);VFTLAEVSAHNSPK_1499.7853(1);VFTLAEVSAHNSPK_1481.7747(1)	redox.ascorbate and glutathione	GO:0020037	cytochrome B5 isoform B		similar to cytochrome b5 isoform Cb5-C
Potri.002G247800	TNVVPYYSDVK_1284.6470(2)	misc.beta 1,3 glucan hydrolases.glucan endo-1,3-beta-glucosidase	GO:0004553,GO:0005975	O-Glycosyl hydrolases family 17 protein		similar to beta-1; similar to 3-glucanase
Potri.002G247900	VGLNYGQLGNNLPSPSESVELLK_2428.2718(1)	misc.beta 1,3 glucan hydrolases.glucan endo-1,3-beta-glucosidase	GO:0004553,GO:0005975	O-Glycosyl hydrolases family 17 protein		similar to beta-1; similar to 3-glucanase
Potri.002G248200	GKLTDGTVFDSSFER_1658.8020(1);GWDQGLLGACVGEK_1489.7104(1);LTDGTVFDSSFER_1473.6856(1);YKPETCEVQAHKGDSLK_1989.9699(1);YKPETCEVQAHKGDSLK_1971.9593(1)	cell.cycle.peptidylprolyl isomerase	GO:0006457	FK506- and rapamycin-binding protein 15 kD-2
Potri.002G248300	ALELDPDNR_1042.5164(3);FTLGQGQVLK_1090.6255(1);SDGVEFTVK_981.4888(1);VLELESR_845.4727(1);VLLTVKPQYGFGEK_1578.8890(1)	cell.cycle.peptidylprolyl isomerase	GO:0006457,GO:0005515	rotamase FKBP 1
Potri.002G249200	ATLELTTAQK_1075.5994(1)	hormone metabolism.auxin.induced-regulated-responsive-activated		auxin-responsive family protein		similar to isolated from differential screening of a cDNA library from auxin-treated root culture
Potri.002G251200	ANDAVQFYK_1055.5156(1);TAFGAVETCR_1111.5201(1)	not assigned.unknown		Lactoylglutathione lyase / glyoxalase I family protein
Potri.002G252600	AVANSTSATFLR_1237.6535(1)	protein.degradation.ubiquitin.proteasom	GO:0005524	regulatory particle AAA-ATPase 2A	Proteasome (pop03050 )	similar to 26S protease regulatory complex subunit 4; putative; similar to Swiss-Prot:P48601 26S protease regulatory subunit 4 (P26S4) (Drosophila melanogaster); [ co-ortholog (1of2) of At2g20140, At4g29040, ]
Potri.002G254900	AAVAWEANKPLVLEEVQVAPPQAGEVR_2871.5363(1);ATQGQVLTCR_1175.5838(1);LGNLGYCGGCSLWPGNK_1852.8470(1);LLFAALCHTDAYTWSGK_1953.9528(1);LLGLDLDSK_973.5564(1);VCLLGCGVPTGLGAVWNTAK_2073.0621(1)	misc.alcohol dehydrogenases	GO:0008270,GO:0016491,GO:0055114	GroES-like zinc-binding dehydrogenase family protein
Potri.002G257700	DFEVVPQECVDHVK_1700.7949(1);HYMTSSQYTADSER_1675.7017(1);LFLLSSR_835.5036(1);LNVELNNLK_1056.6048(1);LNVELNNLKDFEVVPQECVDHVK_2738.3818(1);LWGLLGDQWSSVEGLPGAK_2013.0440(1);SATVENLLNAGYHGWSSLLLR_2301.1986(1)	misc.acid and other phosphatases	GO:0003993	HAD superfamily, subfamily IIIB acid phosphatase
Potri.002G257900	AGLVTGSSQTLHAK_1411.7540(1);APEFYFTQK_1130.5517(1);SLLGGLYPMK_1078.5965(1)	cell wall.cellulose synthesis.cellulose synthase	GO:0016760,GO:0030244,GO:0016020	cellulose synthase A4
Potri.002G259600	CDVLASGLVNAAK_1317.6831(4);GGTSLEDLAEKFPDLLLK_1946.0481(4);LNFDDNAAFR_1182.5538(4);VPLDVFK_817.4818(4)	TCA / org transformation.TCA.succinyl-CoA ligase	GO:0003824,GO:0008152	ATP citrate lyase (ACL) family protein		similar to Succinyl-CoA ligase [GDP-forming] beta-chain; similar to mitochondrial precursor (EC 6
Potri.003G001400	LGEQMVSSSEGTR_1380.6424(1);VALVDVLAGQLR_1253.7576(1)	misc.dynamin	GO:0005515,GO:0005543,GO:0003924,GO:0005525	dynamin-like 3		similar to dynamin homolog
Potri.003G002200	APLSLDLSR_971.5520(2)	misc.dynamin	GO:0003924,GO:0005525	dynamin-like 3
Potri.003G004100	TLSSEESAAPVSVK_1404.7217(1)	signalling.G-proteins	GO:0003924,GO:0005525,GO:0007264,GO:0005622	RAB GTPase 11C
Potri.003G007700	AHLMELQVNGGDVAKK_1710.8843(1);DEMLDLLGVTK_1233.6395(1);GYEGVVTR_880.4523(1)	protein.synthesis.ribosomal protein.eukaryotic.60S subunit.L3	GO:0003735,GO:0006412,GO:0005622,GO:0005840	R-protein L3 B
Potri.003G010200	GVFTFVCR_985.4924(2)	protein.synthesis.ribosomal protein.eukaryotic.60S subunit.P3	GO:0003735,GO:0006414,GO:0005622,GO:0005840	60S acidic ribosomal protein family
Potri.003G020200	ALALPSACK_930.5078(1)	misc.protease inhibitor/seed storage/lipid transfer protein (LTP) family protein		Bifunctional inhibitor/lipid-transfer protein/seed storage 2S albumin superfamily protein
Potri.003G021400	LYQPLYTK_1025.5666(10)	DNA.synthesis/chromatin structure	GO:0006334,GO:0005634	nucleosome assembly protein 1;2
Potri.003G032800	DLLVQLR_856.5251(3);DSELAMGGYQPYHLATR_1908.8909(3);LVSYVGGLDLCDGR_1523.7523(1);LVVVDSAMPNGDSQR_1588.7635(5);LVVVDSAMPNGDSQR_1587.7795(5);NYLTFFCLGNR_1404.6729(3);RPKPGGDLTLGELLK_1593.9323(3);SGEYEPSEKPEPDSDYLR_2097.9247(3);SLDGGAAFGFPETPEDAAK_1879.8709(3);TLDTAHHDDFHQPNFTGASLQK_2480.1589(5);TLDTAHHDDFHQPNFTGASLQK_2462.1484(5);YDTPFHSLFR_1282.6215(3)	lipid metabolism.lipid degradation.lysophospholipases.phospholipase D	GO:0005515,GO:0003824,GO:0008152	phospholipase D alpha 1		similar to phospholipase D
Potri.003G033200	DLGMTVLVSQVNR_1431.7624(2)	amino acid metabolism.synthesis.aspartate family.threonine.threonine synthase	GO:0003824,GO:0030170,GO:0008152	Pyridoxal-5\'-phosphate-dependent enzyme family protein	Biosynthesis of amino acids (pop01230 );Glycine, serine and threonine metabolism (pop00260 )
Potri.003G033400	EEAGEYLEESK_1283.5638(2)	not assigned.unknown	GO:0005524,GO:0051082,GO:0006457,GO:0006950	Chaperone protein htpG family protein
Potri.003G037500	GYLSPYFLTDQK_1431.7155(5)	protein.folding	GO:0005524,GO:0044267	heat shock protein 60-3A
Potri.003G043200	GMLLETDANVLAGK_1431.7512(3)	protein.targeting.secretory pathway.unspecified		SNARE-like superfamily protein		clathrin adaptor complex small chain family protein; [ ortholog of At1g60970,]
Potri.003G043700	ALGDYLGVK_935.5197(4);DELTLEGLK_1017.5463(8);DHTVSATHGDMDQNTR_1784.7616(4);DQLYDLFQLLPSK_1579.8366(1);GLDVLQQAQSGTGK_1401.7332(4);GLYAYGFEKPSALQQR_1827.9388(4);GVALNFVTR_976.5574(4);KGVALNFVTR_1104.6524(4);KVDWLTDK_1004.5411(4);MFVLDEADEMLSR_1571.7080(6);MFVLDEADEMLSR_1555.7131(6);QSLRPDYLK_1101.6051(6);QSLRPDYLK_1119.6157(6);RDELTLEGLK_1173.6474(12);RDELTLEGLK_1155.6368(12);VFDMLR_780.4073(4);VL…	RNA.processing.RNA helicase	GO:0003676,GO:0005524,GO:0008026,GO:0004386	eukaryotic translation initiation factor 4A1	RNA transport (pop03013 )	similar to translation initiation factor 4A
Potri.003G043900	DTSAPALDYVDLPHSQLR_1997.9927(1)	TCA / org transformation.TCA.pyruvate DH.E2	GO:0016746,GO:0008152,GO:0008415	Dihydrolipoamide acetyltransferase, long form protein	Carbon metabolism (pop01200 );Glycolysis / Gluconeogenesis (pop00010 );Citrate cycle (TCA cycle) (pop00020 );Pyruvate metabolism (pop00620 )	similar to dihydrolipoamide S-acetyltransferase; putative; similar to dihydrolipoamide S-acetyltransferase GI:5669871 (Zea mays); [ co-ortholog (1of2) of At1g54220, At3g13930, ]
Potri.003G046200	FQSLLPASAR_1089.6051(1);GAVCLDGSPPGYHFEK_1733.7952(1);LWQAVLDDLLAK_1384.7835(1)	cell wall.pectin*esterases.acetyl esterase		Pectinacetylesterase family protein		similar to pectinacetylesterase; putative; similar to pectinacetylesterase precursor GI:1431629 from (Vigna radiata); similar to pectinacetylesterase; putative; similar to pectinacetylesterase precursor GI:1431629 from (Vigna radiata); [ co-ortholog (1of3
Potri.003G047700	DFDEPGSLAPTGLHLGGTK_1911.9447(3);LGDYLLDQGL_1106.5728(4);YMVLQGEPGAVLR_1432.7617(5)	cell.organisation	GO:0003779,GO:0007010,GO:0015629,GO:0030036	profilin 3		similar to Profilin 3 (Pollen allergen Hev b 8
Potri.003G049300	AYELGLATR_993.5364(5);VLLQFEDFANHNAFDLLAK_2205.1339(5)	TCA / org transformation.other organic acid transformatons.malic	GO:0016616,GO:0055114,GO:0051287	NADP-malic enzyme 4	Carbon metabolism (pop01200 );Carbon fixation in photosynthetic organisms (pop00710 )	similar to malate oxidoreductase; putative; similar to malate oxidoreductase (NADP-dependent malic enzyme) GB:P34105 (Populus balsamifera subsp
Potri.003G055800	ALQDAGLAVENVHMVEVVGSASR_2352.1976(1);AVLDAATLAELHPLR_1589.9010(1);ETPALVCFGDK_1236.5929(3);EYEMALQDR_1154.5147(3);FLGTAGAASTMMNPK_1496.7236(3);GCALQCALLSPTFK_1565.7815(3);GLDVVLNDESK_1188.6107(3);GLDVVLNDESKR_1344.7118(3);KTNLPVSEVVYGGLPAAEVQK_2199.2020(1);LLEKEYEMALQDR_1637.8203(3);LLGRPFSDPELQR_1527.8278(3);LLTEFFGK_954.5295(3);LLTEFFGKEPR_1336.7260(3);LMHETTATALAYGLYK_1782.9095(3);LSTYTLGPFQCT…	stress.abiotic.heat	GO:0005524	Heat shock protein 70 (Hsp 70) family protein		similar to heat shock protein 70; putative; similar to HSP70; putative; similar to heat-shock proteins GB:CAA94389; similar to GB:AAD55461 (Arabidopsis thaliana); similar to heat shock protein 70; putative; similar to HSP70; putative; [ co-ortholog (2of3)
Potri.003G056300	ASELLPSLPK_1054.6143(1);DTNTFASASLDR_1297.6019(3);EEPVASMDNSGK_1263.5522(3);LENTLNYGLER_1321.6747(3);LGREEPVASMDNSGK_1589.7588(3);LGSLALEQGK_1015.5782(1);LPEAALMAR_971.5343(2);LWNLGSPDPNFTLDAHQK_2053.0138(3);SFEVTELPVR_1176.6259(3);SVGADFEVTDGER_1381.6230(3);VWAVGYMK_953.4913(3);VWDYQTK_939.4571(3);VYNYNTMDK_1147.5088(2)	cell.vesicle transport	GO:0005515,GO:0005198,GO:0006886,GO:0016192,GO:0030117	Coatomer, beta\' subunit
Potri.003G058000	ELVWEPSLSR_1215.6368(2)	amino acid metabolism.synthesis.aromatic aa.phenylalanine and tyrosine	GO:0016740,GO:0030170,GO:0009058,GO:0016769	Pyridoxal phosphate (PLP)-dependent transferases superfamily protein
Potri.003G067000	GTLLGTSPSAPK_1128.6259(1);LPLVYAGDVGNR_1273.6899(1);LSQYPTATLNFR_1410.7376(1)	protein.degradation.subtilases	GO:0004252,GO:0006508,GO:0042802,GO:0043086	Subtilase family protein
Potri.003G067700	NLGCYVDGTWK_1312.5991(3);VLDQLLDVYK_1205.6776(3)	TCA / org transformation.other organic acid transformatons.misc	GO:0016491,GO:0008152,GO:0055114	aldehyde dehydrogenase 7B4		Aldehyde dehydrogenase family 7 member a1 turgor responsive protein; [ co-ortholog (2of2) of At1g54100, P25795, ]
Potri.003G071200	FAQYTGAHALAGR_1362.6913(3);HTPGTFTNQMQTSFSEPR_2065.9396(3);LLLLTDPR_940.5826(5);NDGLYLLNLGK_1219.6681(8)	protein.synthesis.ribosomal protein.eukaryotic.40S subunit.SA	GO:0003735,GO:0006412,GO:0005622,GO:0005840,GO:0015935	40s ribosomal protein SA B	Ribosome (pop03010 )
Potri.003G072500	ALGSGSEGADSTLQEQYNK_1954.8989(3);FSYGEPMTVESTTQALCDLALR_2489.1687(3);LFQVEYALEALK_1423.7831(3);LGSTALGLK_859.5247(3);LTSPLLEPSSVEK_1399.7679(3);VTPNNVDLAK_1070.5840(3)	protein.degradation.ubiquitin.proteasom	GO:0004298,GO:0051603,GO:0005839,GO:0004175,GO:0006511,GO:0019773	20S proteasome alpha subunit E2	Proteasome (pop03050 )	similar to Proteasome subunit alpha type 5-1 (EC 3
Potri.003G072800	FTPGNFLAGSSWLR_1552.7907(1);LGATSDLQPVK_1128.6259(1);NVVDGSTTFNSATVAAVGQGFLAR_2382.2048(1);TDPNQNTGLVLQK_1427.7489(5);TDPNQNTGLVLQK_1409.7383(5);TTLLTASR_862.4993(2)	cell wall.pectin*esterases.PME	GO:0030599,GO:0042545,GO:0005618,GO:0004857	pectin methylesterase 3	Pentose and glucuronate interconversions (pop00040 )	similar to pectinesterase
Potri.003G074700	LAVVLLSGGQGTR_1270.7478(1);LLEDMASR_934.4662(3);NANGSNFDTPESAR_1480.6299(3);SLFQLQAER_1091.5844(3);TFHAPCELTF_1222.5562(3);VADPAFLGYFLDK_1455.7518(3);YFGLEADQVTFFQQGTLPCVSK_2535.2225(1)	misc.UDP glucosyl and glucoronyl transferases	GO:0016779,GO:0008152	N-acetylglucosamine-1-phosphate uridylyltransferase 2		similar to Probable UDP-N-acetylglucosamine pyrophosphorylase (EC 2
Potri.003G078700	GLVYGKPTNQGVTQLK_1702.9486(1);QGYVVYR_884.4625(1);VLNSYWLNEDSTYK_1731.8224(1);YVSELWR_952.4887(4)	protein.synthesis.ribosomal protein.eukaryotic.60S subunit.L15	GO:0003735,GO:0006412,GO:0005840,GO:0005622	Ribosomal protein L23/L15e family protein	Ribosome (pop03010 )	similar to 60S ribosomal protein L15
Potri.003G081800	AFADELGLPFMETSAK_1726.8357(7);GAHGLLVVYDVTDQESFNNVK_2305.1459(7);NATNVEQAFMAMAAELK_1838.8775(1)	signalling.G-proteins	GO:0003924,GO:0005525,GO:0007264,GO:0005634,GO:0005737,GO:0005622	RAS 5		similar to GTP-binding protein
Potri.003G086100	LSSATTELEK_1078.5626(1);LTVNFVLPYASELTSK_1781.9684(1)	mitochondrial electron transport / ATP synthesis.F1-ATPase	GO:0046933,GO:0046961,GO:0015986,GO:0045261	ATPase, F1 complex, delta/epsilon subunit
Potri.003G091100	ALNPLELGMEALK_1398.7661(3);GNLLVEYPGTEPGK_1473.7584(1);LQEYVDELNENLEK_1735.8385(1);RGNLLVEYPGTEPGK_1629.8595(1);YVLPEENLR_1132.5997(3)	protein.degradation	GO:0016787,GO:0008152	Peptidase M20/M25/M40 family protein	2-Oxocarboxylic acid metabolism (pop01210 );Biosynthesis of amino acids (pop01230 );Arginine and proline metabolism (pop00330 )
Potri.003G091500	FSGSLDAFR_999.4894(1)	transport.metabolite transporters at the mitochondrial membrane		Mitochondrial substrate carrier family protein		similar to Mitochondrial carnitine/acylcarnitine carrier-like protein (A BOUT DE SOUFFLE) (Carnitine/acylcarnitine translocase-like protein) (CAC-like protein)
Potri.003G092300	LSFQAQQDLSSLK_1464.7693(3);STNLDSWSPEQLR_1532.7340(3);VQLQETDEAR_1188.5855(3)	development.unspecified	GO:0008060,GO:0008270,GO:0032312	ARF-GAP domain 8		similar to UBIQUITIN-SPECIFIC PROTEASE 20; [ co-ortholog (2of2) of At5g46750, At4g17890, At2g35210, ]
Potri.003G103700	QLLEEAAASA_1002.5102(3);TLPENTTNENK_1260.6066(3)	lipid metabolism.FA synthesis and FA elongation.acyl-CoA binding protein	GO:0000062	acyl-CoA-binding protein 6		similar to Acyl-CoA-binding protein (ACBP)
Potri.003G109200	ETDDALNLR_1046.5113(1);VSVEQNSLVLK_1215.6943(1)	stress.abiotic.heat		mitochondrion-localized small heat shock protein 23.6		similar to Heat shock 22 kDa protein; similar to mitochondrial precursor
Potri.003G111200	GGVLGVTNVHLTDEEAQR_1894.9617(1)	fermentation.LDH	GO:0016491,GO:0055114,GO:0016616	Lactate/malate dehydrogenase family protein
Potri.003G113400	GLELDPNNEGLK_1298.6587(3);QVLVDFQENPK_1316.6845(3)	stress	GO:0005515	stress-inducible protein, putative		similar to stress inducible protein
Potri.003G114000.	AMLGQWEDAAK_1219.5776(3);MGDPSVEVTEESR_1435.6369(3);SNPSLLADPSLSFFHDYLESLGAK_2608.2930(3)
Potri.003G115000	EAFTLFDTDGDGK_1415.6325(3);HLLTSLGEK_997.5677(3);LAPSELGLLMR_1199.6817(3);LEVAEFDEWLR_1406.6951(1);SLGGNPTQAQLK_1213.6535(3);SLLAEENLTAPFDFPR_1819.9225(1);VLDKDNTGFVSVADLR_1748.9177(1)	signalling.calcium		Calcium-binding EF-hand family protein		similar to calmodulin; putative; similar to calmodulin SP:P04465 from (Trypanosoma brucei gambiense); [ co-ortholog (1of2) of At1g12310, ]
Potri.003G120000	AMVEDLLRNYENVCTLR_2112.0213(5);AMVEDLLRNYENVCTLR_2097.0104(5);EEDTPNFLGSFYSK_1633.7380(2);FLLYGR_768.4403(6);GFETSNGTASTKPLK_1538.7697(1);LCQSQGLDFTYGSGR_1688.7697(3);LKQEFPELLPLK_1454.8617(3);MPLSCDLANPR_1273.6028(1);NFTLEEQAK_1079.5368(3);NLTGLYNFTNPGVVSHNELLEMYR_2781.3665(3);SNNELDTVK_1019.5004(1);TGWLGGLLGK_1001.5778(8);TNVVGTLTLADVCR_1518.7945(1)	cell wall.precursor synthesis.UDP-glucose 4,6-dehydratase	GO:0003824,GO:0050662,GO:0044237,GO:0009058,GO:0008831,GO:0045226	nucleotide-rhamnose synthase/epimerase-reductase		similar to expressed protein in Arabidopsis thaliana; [ co-ortholog (2of2) of At1g63000, ]
Potri.003G120300	LEVGSETVLDK_1189.6311(1);VSQQVAKPLYDAK_1446.7951(1)	secondary metabolism.isoprenoids.mevalonate pathway.HMG-CoA synthase	GO:0004421,GO:0008299	hydroxymethylglutaryl-CoA synthase / HMG-CoA synthase / 3-hydroxy-3-methylglutaryl coenzyme A synthase
Potri.003G120400	TFLMQLFEK_1156.6071(2)	secondary metabolism.isoprenoids.mevalonate pathway.HMG-CoA synthase	GO:0004421,GO:0008299	hydroxymethylglutaryl-CoA synthase / HMG-CoA synthase / 3-hydroxy-3-methylglutaryl coenzyme A synthase
Potri.003G123700	AEPEWSLLLLR_1326.7416(1);LFLEELAR_990.5619(1);LPELNVYGHDYPTK_1645.8220(1)	cell wall.precursor synthesis.UGE	GO:0003824,GO:0050662,GO:0044237,GO:0006012,GO:0003978	UDP-D-glucose/UDP-D-galactose 4-epimerase 1
Potri.003G126100	YAPTTSPLSLEK_1306.6889(3)	redox.ascorbate and glutathione.glutathione	GO:0004602,GO:0006979,GO:0055114,GO:0016209,GO:0016491	glutathione peroxidase 6		similar to glutathione peroxidase
Potri.003G126800	ALTLPELTQQMWDAK_1744.8938(3);LTNPSFGDLNHLLSTTMSGVTCCLR_2794.3322(1);VNVYYNEASGGR_1329.6070(7);VNVYYNEASGGR_1328.6230(7);VNVYYNEASGGR_1310.6124(7);VSEQFTVMFR_1243.6140(3)	cell.organisation	GO:0051258,GO:0043234,GO:0003924,GO:0005525,GO:0006184,GO:0007017,GO:0005874	beta-6 tubulin
Potri.003G128600	EAPPAPLFEPGELK_1494.7839(1);QPLGTSAQTDKDYK_1551.7649(1);QPLGTSAQTDKDYK_1533.7544(1)	transport.Major Intrinsic Proteins.PIP	GO:0005215,GO:0006810,GO:0016020	plasma membrane intrinsic protein 1;4
Potri.003G129500	ADFLSLVENNR_1277.6484(1);DQEFSSDMGSR_1258.5005(3);DWFQLSLK_1036.5462(2);FLGELVVQLDK_1260.7198(4);LHDEVLADFYTK_1450.7213(1);LNPQVASR_884.4948(2);NTSLEGLYK_1024.5310(5);SSGNFCTQCEAEGFR_1749.6956(3);SSGNFCTQCEAEGFRK_1877.7906(5);TLLGSQGFR_978.5367(4);VDGSSPLVLDGADLK_1485.7795(1);WEAGQVLAR_1029.5476(3);VTSSYDAAAHTFTLK_1611.8013(1);VYSLLGGFCSSPVNFHAK_1982.9793(1)	protein.degradation	GO:0008237,GO:0008270,GO:0006508	Peptidase M1 family protein		peptidase M1 family protein; similar to SP|P04825|Aminopeptidase N EC (3 4
Potri.003G130400	LYDLNAELVEDR_1449.7220(2)	cell.vesicle transport	GO:0006886,GO:0016192,GO:0030117,GO:0030131,GO:0005515	Adaptin family protein
Potri.003G131600	AQGQNTGNFLTDRPSTK_1834.9042(3);SVPGGDSSLGYLFGDK_1598.7697(3)	not assigned.unknown		SPIRAL1-like1
Potri.003G133600	QYAVFDAK_941.4727(7)	stress.biotic	GO:0005783	VIRB2-interacting protein 1		reticulon family protein; weakly similar to Nogo-C protein (Rattus norvegicus) GI:6822251; similar to SP|O95197 Reticulon protein 3 (Neuroendocrine-specific protein-like) {Homo sapiens}; [ ortholog of At5g41600,]
Potri.003G134500	GPVWEELVK_1056.5724(2);LEAHDPPFTEDLPR_1636.7966(4);NVLQAVLPNAPNLR_1518.8751(4);YGFVEGESSVTFAEK_1649.7693(1)	development.unspecified		NAD(P)-binding Rossmann-fold superfamily protein
Potri.003G135600	GFPLSVYNR_1052.5524(7);LPANLVQAQR_1109.6426(9);SVAAQVDDGPCVTYLGEGGSGNFVK_2527.1770(3)	OPP.oxidative PP.6-phosphogluconate dehydrogenase	GO:0004616,GO:0050661,GO:0006098,GO:0055114	6-phosphogluconate dehydrogenase family protein	Carbon metabolism (pop01200 );Pentose phosphate pathway (pop00030 )	6-phosphogluconate dehydrogenase family protein; [ co-ortholog (2of2) of At1g64190, At5g41670, ]
Potri.003G140900	DYLHVVDLADGHLAALR_1877.9868(2);GTSVLEMVAAFEK_1381.7032(2)	cell wall.precursor synthesis.UGE	GO:0016491,GO:0008152,GO:0003854,GO:0016616,GO:0006694,GO:0055114,GO:0003824,GO:0050662,GO:0044237,GO:0009058,GO:0008831,GO:0045226,GO:0006012,GO:0003978	UDP-D-glucose/UDP-D-galactose 4-epimerase 5		similar to UDP-glucose 4-epimerase
Potri.003G143200	AHSEPASLEEAADRR_1638.7830(5);AHSEPASLEEAADRR_1620.7725(5);DTLASGEGPLK_1087.5630(3);FEEAVPVLER_1188.6259(3);GDNHPSVASVFVR_1384.6968(3);KPPPDSPNPNSLLSDPSLDNPDLGPFLLK_3084.5888(1);LGLANPDFEDEK_1347.6427(3);LGLANPDFEDEKSR_1590.7758(3);LLEDKPGQQSTLAGLEAR_1926.0291(3);LMALLCEAK_1048.5530(1);SLENLLDPNSR_1257.6434(3);SYCENALR_1012.4517(7);YLAEAHVQAMNFDK_1636.7788(3)	cell.organisation	GO:0005515	Tetratricopeptide repeat (TPR)-like superfamily protein
Potri.003G143600	ARFEELNNDLFR_1523.7601(9);ARFEELNNDLFR_1506.7336(9);DAGVLAGLNVAR_1155.6480(1);DAVVTVPAYFNDAQR_1665.8231(3);DYFDGKEPNK_1212.5531(6);EAEEFAEEDK_1196.4954(3);EVEAVCNPLLTAVYQR_1861.9477(3);FEELNNDLFR_1296.6219(6);GTPQLEVTFEVDANGLLNVK_2144.1234(6);LADKLESDEKEK_1404.7217(2);LKDAVVTVPAYFNDAQR_1907.9861(5);LKDAVVTVPAYFNDAQR_1907.0021(5);LKEVEAVCNPLLTAVYQR_2103.1267(3);LMEYFLK_943.4958(6);LSQEELER_1003.50…	stress.abiotic.heat	GO:0000902,GO:0005524	Heat shock protein 70 (Hsp 70) family protein		similar to BiP isoform A
Potri.003G145600	SQYLPEEAR_1092.5320(10)	not assigned.unknown	GO:0055085,GO:0016021	Major facilitator superfamily protein
Potri.003G151100	SFGFDTAVEEAQR_1456.6703(6)	glycolysis.plastid branch.phosphofructokinase (PFK)	GO:0003872,GO:0006096,GO:0005945	phosphofructokinase 4	Carbon metabolism (pop01200 );Glycolysis / Gluconeogenesis (pop00010 )
Potri.003G151700	AALSRPLDETQQSWLLGPAEQK_2438.2674(3);DLVGGYYDAGDALK_1456.6955(3);DTSKPNPNTLVGAMVAGPDR_2040.0179(1);LAGAQLLLSR_1041.6415(1);TQLDYLLGK_1050.5830(2)	cell wall.degradation.cellulases and beta -1,4-glucanases	GO:0004553,GO:0005975	glycosyl hydrolase 9A1		similar to endo-1; similar to 4-beta-glucanase
Potri.003G159700	APFLASYR_924.4938(1);TGQPYLLQTNVFTGGK_1723.9014(2);YTLYNYCTDR_1368.5889(3)	cell wall.modification	GO:0004553,GO:0005975,GO:0016762,GO:0006073,GO:0005618,GO:0048046	xyloglucan endotransglucosylase/hydrolase 5		similar to EXGT1
Potri.003G161900	AAVAQAALAYK_1076.6099(1);ALSSSNAYNDQFR_1473.6604(5);ALSSSNAYNDQFR_1472.6764(5);DLETAYWELVVK_1465.7573(3);EGQSPWYDNLCRPVTDLLPLLESGVR_3014.5041(3);EVLSLGLSVNVTLLFSLTR_2061.1954(2);GVTSNPALFQK_1161.6262(3);LADDTQGTVEAAK_1318.6485(3);LGLDWGYVGNQLEVEGVDSFKK_2453.2347(1);LGTPEALDLR_1084.5997(5);LGTPEALDLR_1066.5891(5);LLWASTSVK_1004.5775(3);LPATAPCLPSLK_1267.7079(3);SFDSLLDTLQEK_1395.7002(3);TLDSNVSEAE…	OPP.non-reductive PP.transaldolase	GO:0005975	Aldolase-type TIM barrel family protein	Carbon metabolism (pop01200 );Biosynthesis of amino acids (pop01230 );Pentose phosphate pathway (pop00030 )	similar to transaldolase; putative; [ co-ortholog (1of3) of At5g13420, ]
Potri.003G162000	VYVYELPSK_1097.5877(2)	misc.UDP glucosyl and glucoronyl transferases	GO:0016020	Exostosin family protein
Potri.003G162300	QAVVNTLER_1029.5687(2);TFTPSVLEPSFGLGR_1607.8428(2)	protein.aa activation.glycine-tRNA ligase	GO:0004812,GO:0005524,GO:0006418,GO:0000166,GO:0005737,GO:0006412,GO:0006426,GO:0004820	glycyl-tRNA synthetase / glycine--tRNA ligase	Aminoacyl-tRNA biosynthesis (pop00970 )	similar to Glycyl-tRNA synthetase; similar to mitochondrial precursor (EC 6
Potri.003G166400	VFLMGEEVGEYQGAYK_1819.8571(1);VLAPYSSEDAR_1207.5953(1)	TCA / org transformation.TCA.pyruvate DH.E1	GO:0003824,GO:0008152	Transketolase family protein	Carbon metabolism (pop01200 );Glycolysis / Gluconeogenesis (pop00010 );Citrate cycle (TCA cycle) (pop00020 );Pyruvate metabolism (pop00620 )	similar to pyruvate dehydrogenase (lipoamide) (EC 1
Potri.003G170800	AFVEHYYNMFDSNR_1792.7748(1);AGLANLYQDASMLTFEGQK_2057.0008(1);LTALPFHQCK_1214.6351(1)	protein.targeting.nucleus	GO:0006810,GO:0005622	nuclear transport factor 2B		similar to Nuclear transport factor 2 (NTF-2)
Potri.003G173100	VLANEFQAGGPR_1258.6539(1)	secondary metabolism.isoprenoids		Rubber elongation factor protein (REF)		similar to Hypothetical protein At1g67360
Potri.003G173300	EQLDALTPALR_1226.6739(3)	cell.organisation		microtubule-associated protein 65-8
Potri.003G173900	AAVEEGLVPGGGAALLYASK_1873.0066(3);EGVLTLQDGK_1059.5681(3);GLSMAVESVVTNLK_1447.7825(3);GVEELADAVK_1030.5415(3);LGGASEAEVGEK_1146.5637(2);LGVQLLQNALK_1196.7361(5);LLEQDNPDLGYDAAK_1661.8017(5);SVAAGMNAMDLR_1235.5871(5)	protein.folding	GO:0005524,GO:0044267	heat shock protein 60
Potri.003G178200	TNLPSLWAAGDVTNR_1614.8234(1);VAGPNEVELTQLDGTK_1670.8596(1)	redox.ascorbate and glutathione.glutathione	GO:0016491,GO:0050660,GO:0055114,GO:0045454,GO:0005737	glutathione-disulfide reductase		similar to probable glutathione-disulfide reductase (EC 1
Potri.003G181200	HAAQLCVLAEDCNQPDYVK_2231.0220(1);TLGEWAGLCK_1134.5612(5)	protein.synthesis.ribosomal protein.eukaryotic.40S subunit.S12	GO:0006412,GO:0005840,GO:0005622,GO:0003735	Ribosomal protein L7Ae/L30e/S12e/Gadd45 family protein	Ribosome (pop03010 )
Potri.003G181400	DLGFEFTPVK_1152.5936(1);DVALAHLLVFETPSASGR_1883.0021(5);FFPEYPLPTK_1238.6456(9);GEVVELLAK_957.5615(9);LRDLGFEFTPVK_1421.7787(1);NVLLAAAEAK_999.5833(1);TYANSVQAYVHVR_1507.7652(1);YLCSESVLHR_1263.6151(1)	secondary metabolism.flavonoids.dihydroflavonols.dihydroflavonol 4-reductase	GO:0016491,GO:0008152,GO:0003854,GO:0016616,GO:0006694,GO:0055114,GO:0003824,GO:0050662,GO:0044237,GO:0009058	cinnamoyl coa reductase 1	Phenylpropanoid biosynthesis (pop00940 )	similar to cinnamoyl CoA reductase
Potri.003G181500	QCLYETVK_1040.5081(7)	not assigned.unknown
Potri.003G183900	ALVPFYPMAGR_1221.6449(1);CPNLGLTSWVR_1302.6624(1);ESTMVQPAEETPR_1474.6842(1);GLDLTLPPFLDR_1356.7522(1);GLWNSNVDLVVPR_1468.7907(1);LYLATDGR_908.4836(1);MDNDYLR_926.4036(1);RGLWNSNVDLVVPR_1624.8918(1);TVLETSKPESTAVSLFK_1836.9953(1)	secondary metabolism.phenylpropanoids	GO:0016747	hydroxycinnamoyl-CoA shikimate/quinate hydroxycinnamoyl transferase
Potri.003G184000	ALGLDLGTSYSCVGVWQNDR_2211.0499(1);DAGALSGLNVLR_1185.6586(3)	stress.abiotic.heat	GO:0000902,GO:0005524	heat shock protein 70	Spliceosome (pop03040 )	similar to heat shock protein 70 cognate
Potri.003G185600	ADLVGLWALK_1085.6354(1);ELLTLQAK_915.5510(1);ELQEELGLSLPK_1355.7417(1);ELQELHSALEEAK_1478.7485(1);ELQELHSALEEAK_1496.7591(1);EYNSFLR_928.4523(4);EYNSFLR_910.4417(4);FLLNQDLLPR_1228.7048(1);GPQTVAFNLPNDER_1557.7656(2);HLLQPLADVCLSK_1493.8145(2);LLYNAGDVK_992.5411(2);VEEAVESLSR_1118.5688(1)	not assigned.unknown	GO:0016787,GO:0008239,GO:0006508,GO:0005737	nudix hydrolase homolog 3
Potri.003G188500	EPFDLKPGACGTVVR_1645.8367(5);EPFDLKPGACGTVVR_1627.8261(5);FELGSLLGLLEK_1318.7617(1);GYLNDPEATSR_1222.5699(3);SPDLDKHDLSSLR_1482.7547(1)	secondary metabolism.phenylpropanoids.lignin biosynthesis.4CL	GO:0003824,GO:0008152	4-coumarate:CoA ligase 2	Phenylpropanoid biosynthesis (pop00940 );Phenylalanine metabolism (pop00360 )	similar to 4-coumarate-CoA ligase (EC 6
Potri.003G190800	DLELVMTQAGVSR_1418.7308(5);LEDLSSQLQTQAAEQFK_1935.9658(5);NLLFVLSKPDVFK_1519.8883(3);SPTSDTYVLFGEAK_1514.7373(3)	protein.synthesis.elongation	GO:0005515	Nascent polypeptide-associated complex (NAC), alpha subunit family protein
Potri.003G192200	DAGDVPVFTSSDLGVK_1606.7959(1);ENALLEFAR_1044.5473(5);ENALLEFAR_1062.5578(5);MATLGGVHDSQSSQNSAELDSLAR_2474.1576(1)	protein.degradation.cysteine protease	GO:0004869	cystatin B		similar to cysteine proteinase inhibitor
Potri.003G195500	GPLSFLSQTQNLYK_1595.8428(1);LLFDVPNSR_1060.5786(5);LLFDVPNSR_1061.5626(5);STFSYCLPSFR_1364.6304(3)	RNA.regulation of transcription.unclassified	GO:0004190,GO:0006508	Eukaryotic aspartyl protease family protein
Potri.003G195700	NALDWASRPPNCWADK_1900.8759(3)	mitochondrial electron transport / ATP synthesis.NADH-DH.complex I	GO:0009055,GO:0016491,GO:0050662	NADPH:quinone oxidoreductase		similar to NADPH:QUINONE OXIDOREDUCTASE; [ co-ortholog (2of3) of At3g27890, ]
Potri.003G198500	LLLSYPSLLR_1174.7194(3)	nucleotide metabolism.synthesis.pyrimidine.orotate phosphoribosyltransferase	GO:0009116,GO:0004590,GO:0006207	uridine 5\'-monophosphate synthase / UMP synthase (PYRE-F) (UMPS)		similar to Uridine 5\'-monophosphate synthase (UMP synthase) [Includes: Orotate phosphoribosyltransferase (EC 2
Potri.003G204600	AVAGAGVLAGYDK_1191.6368(3);LLLQNQDEMLK_1344.7192(5);LLLQNQDEMLK_1327.6926(5);MMMTSGEAVK_1084.4836(3);SSLDAFSQLLK_1208.6521(1);YFPTQALNFAFK_1446.7416(3)	transport.metabolite transporters at the mitochondrial membrane		ADP/ATP carrier 2
Potri.003G206000	LFSLTGDPK_977.5302(2);NVLTNYSVER_1194.6113(2)	not assigned.unknown		Putative glycosyl hydrolase of unknown function (DUF1680)		similar to expressed protein in Arabidopsis thaliana; [ co-ortholog (2of2) of At5g12950, At5g12960, ]
Potri.003G212700	AFLAGVADDNGYGWALAK_1839.8912(3);VLAFEAGR_862.4781(3);VNTLSAGPLR_1027.5895(3);WTVQEVAESVK_1275.6579(3)	lipid metabolism.FA synthesis and FA elongation.enoyl ACP reductase		NAD(P)-binding Rossmann-fold superfamily protein	Fatty acid metabolism (pop01212 );Fatty acid biosynthesis (pop00061 )	similar to ENOYL-ACP REDUCTASE 1; similar to MOSAIC DEATH 1; [ co-ortholog (1of2) of At2g05990, ]
Potri.003G214700	LAGGPSWTVPLGR_1310.7215(4)	misc.peroxidases	GO:0004601,GO:0020037,GO:0006979,GO:0055114	peroxidase 2
Potri.003G215100	ACENVTQPLK_1159.5776(1);GAPTGFSLPLR_1115.6208(1);LDLDPASLTWR_1286.6739(2);LTVGQGPEEK_1057.5524(3);STTTVGLCQALGAFLDKK_1910.0052(1)	C1-metabolism	GO:0004329,GO:0005524,GO:0009396	10-formyltetrahydrofolate synthetase		similar to 10-FORMYLTETRAHYDROFOLATE SYNTHETASE; [ co-ortholog (2of2) of At2g12200, At2g12280, At1g50480, ]
Potri.003G217000	APTLDCCSGLK_1221.5603(2)	misc.protease inhibitor/seed storage/lipid transfer protein (LTP) family protein		Bifunctional inhibitor/lipid-transfer protein/seed storage 2S albumin superfamily protein
Potri.003G217900	GAGYTFGQDLSEQFNHTNNLK_2341.0844(3);QLTQVYGFYDECLR_1791.8371(14);VVTLFSAPNYCYR_1589.7781(7)	protein.postranslational modification	GO:0016787	protein phosphatase 2A-3		similar to type 2A protein phosphatase-3
Potri.003G220100	FQDLLPSMLR_1219.6504(3)	protein.targeting.nucleus	GO:0005515	ARM repeat superfamily protein
Potri.003G220300	ALFLDLEPTVLDEVR_1729.9371(1);AYHEQLSVPELTNAVFEPASMMAK_2663.2844(1)	cell.organisation	GO:0051258,GO:0043234,GO:0003924,GO:0005525,GO:0006184,GO:0007017,GO:0005874	tubulin alpha-3		similar to alpha-tubulin 2
Potri.003G220400	ALEANDGKPLPLYQK_1656.8955(3);LQLGQGSAGEVTR_1315.6965(1)	transport.metabolite transporters at the mitochondrial membrane		Mitochondrial substrate carrier family protein
Potri.003G222400	DTTTLVGDGSTQEAVNKR_1891.9356(1);EVELEDPVENLGAK_1541.7693(1);GYLSPYFVTDSEK_1505.7159(1);LADLVGVTLGPK_1182.7093(1);LVNDGVTVAK_1015.5782(1);NAGVNGSVVSEK_1161.5746(1);VVAAGANPVLLTR_1280.7685(1)	protein.folding	GO:0005524,GO:0044267	TCP-1/cpn60 chaperonin family protein		similar to chaperonin precursor
Potri.003G223100	GLVPVLYAGSAK_1174.6830(3);LDMLALSFVR_1164.6445(3);LVCTLGPASR_1073.5772(3)	glycolysis.cytosolic branch.pyruvate kinase (PK)	GO:0000287,GO:0004743,GO:0030955,GO:0006096	Pyruvate kinase family protein	Carbon metabolism (pop01200 );Biosynthesis of amino acids (pop01230 );Purine metabolism (pop00230 );Glycolysis / Gluconeogenesis (pop00010 )	similar to Probable pyruvate kinase; similar to cytosolic isozyme (EC 2
Potri.004G003800	AASHLTLECALQTHPNLTLLGEEVAAK_2887.4983(4);GQSHFFGYEGR_1284.5756(9);GQSHFFGYEGR_1267.5491(9);MLLQMVETELEK_1463.7484(6);MLLQMVETELEKR_1619.8495(6);YVELNADYLYPYR_1678.8112(6)	glycolysis.cytosolic branch.phosphofructokinase (PFK)	GO:0003872,GO:0006096,GO:0005945	Phosphofructokinase family protein
Potri.004G009600	DSLMESTVNCR_1311.5668(1);GGALDDSVLTK_1075.5630(1);GGDVSWHLHDER_1407.6400(1);GTNLGELTSGGFSPCLK_1737.8476(1);GTNLGELTSGGFSPCLKK_1865.9426(1);KAEGGFLGAEVLLK_1431.8206(1);LVGFTSTGPPPR_1228.6684(1);LVLADVAALAPGTGTLTVFTNEK_2301.2700(1);LYFGEFR_931.4672(1);SLLALQGPLSASVLQHLTK_1976.1539(1);TVLYDFHVANGGK_1421.7059(1);VQNDHMYLVVNAGCR_1775.8316(1)	amino acid metabolism.degradation.serine-glycine-cysteine group.glycine	GO:0004047,GO:0006546,GO:0005737	Glycine cleavage T-protein family		similar to T-protein of the glycine decarboxylase complex
Potri.004G010100	QYLGQQFYLR_1315.6793(6)	misc.oxidases - copper, flavone etc	GO:0016491,GO:0055114,GO:0005507	SKU5 similar 4		multi-copper oxidase type 1 family protein; similar to pollen-specific BP10 protein (SP|Q00624|Brassica)(napus ; [ ortholog of At4g22010,]
Potri.004G013200	AVTPNAELLEWPK_1467.7842(1);DPDGYAFELLQR_1423.6852(1);GNAYAQVALSTDDVYK_1714.8283(1);LTSFLDPDGWK_1278.6365(1);SAEVVNLVTQELGGK_1543.8326(1);SVLVDNEDFLK_1278.6576(1)	Biodegradation of Xenobiotics.lactoylglutathione lyase		glyoxalase I homolog		similar to GLYOXALASE I HOMOLOG; [ ortholog of At1g11840,]
Potri.004G021500	STLHLVLR_938.5782(1)	protein.degradation.ubiquitin.ubiquitin	GO:0005515	polyubiquitin 10
Potri.004G028900	FGMMAAQFK_1030.4849(7);GADSVEGVEVK_1089.5422(1);GGSPYGAGTYAGDGTR_1486.6557(1);LWQVPETLPEEVLGK_1737.9422(4)		GO:0010181,GO:0016491,GO:0009055,GO:0050662	Quinone reductase family protein
Potri.004G029400	AFLVEEQK_963.5146(4);AYGGVLSGSAVR_1136.6058(6)	protein.synthesis.ribosomal protein.eukaryotic.60S subunit.L34	GO:0003735,GO:0006412,GO:0005622,GO:0005840	Ribosomal protein L34e superfamily protein	Ribosome (pop03010 )
Potri.004G031300	AGLQFPVGR_944.5312(15)	DNA.synthesis/chromatin structure.histone	GO:0003677,GO:0043565,GO:0005622	histone H2A 2
Potri.004G033600	GLPLEEMGQVWK_1386.7086(1)	transport.sugars	GO:0022857,GO:0055085,GO:0016021	sugar transporter 1		similar to monosaccharid transport protein
Potri.004G043700	NLSVLAVCPK_1100.6133(6)	amino acid metabolism.synthesis.branched chain group.common	GO:0004455,GO:0009082,GO:0055114,GO:0008652,GO:0016491	ketol-acid reductoisomerase		similar to ketol-acid reductoisomerase (EC 1
Potri.004G043900	DLFADAENDQR_1293.5706(2);GMLLYGPPGTGK_1190.6238(3)	protein.degradation.AAA type	GO:0005524,GO:0016887	AAA-type ATPase family protein		similar to Vesicle-fusing ATPase (EC 3
Potri.004G044700	EFALFSVGPFAFESK_1675.8366(1);KLVAVQGVVYCK_1363.7767(2);LVAVQGVVYCK_1235.6817(2);TTTDKNGYFLLK_1383.7154(1);TTTDKNGYFLLK_1401.7260(1)	stress.abiotic.unspecified		Pollen Ole e 1 allergen and extensin family protein
Potri.004G051400	GAVGALLVYDVTR_1333.7474(9)	signalling.G-proteins	GO:0005525,GO:0007264,GO:0005622	RAB GTPase homolog A1F
Potri.004G059600	DHPGMLQVFLGNTGAR_1712.8537(4);EAMCLLMDPQVGR_1519.7066(4);NVVFFDVNMK_1212.6082(1);QALYGYGPPSMPSLR_1636.8152(1);SMLLSQLSFEK_1282.6711(4)	cell wall.cellulose synthesis.cellulose synthase	GO:0016760,GO:0030244,GO:0016020	cellulose synthase family protein		similar to cellulose synthase
Potri.004G063400	LWATNEVR_988.5211(6)	protein.synthesis.ribosomal protein.eukaryotic.60S subunit.L18A	GO:0003735,GO:0006412,GO:0005840	Ribosomal protein L18ae/LX family protein
Potri.004G073600	ADLVNNLGTLAR_1256.6957(8);ADLVNNLGTLAR_1257.6797(8);APFDLFDTR_1081.5313(1);AVENSPFLEK_1133.5837(11);DLYYLTGESK_1188.5783(1);DSSMSSYMSSK_1209.4762(1);EDQLEYLEER_1323.6063(9);ELLSNASDALDK_1275.6427(6);ELLSNASDALDKLR_1544.8279(10);ELLSNASDALDKLR_1526.8173(10);FESLTDK_839.4145(5);FYDAFSK_877.4090(2);GVVDSDDLPLNLSR_1499.7700(1);HFSVEGQLEFK_1320.6583(9);HNDDEQYVWESQAGGSFTVTR_2426.0644(5);HSEFLSYPLYLWTE…	stress.abiotic.heat	GO:0005524,GO:0051082,GO:0006457,GO:0006950	heat shock protein 90.1
Potri.004G074600	LVEADALK_858.4931(1);RLVEADALK_1014.5942(1)	glycolysis.cytosolic branch.UGPase	GO:0016779,GO:0008152	UDP-GLUCOSE PYROPHOSPHORYLASE 1
Potri.004G075200	GSSQVLAQYYQLLR_1625.8646(5)	amino acid metabolism.synthesis.central amino acid metabolism.GABA.Glutamate decarboxylase	GO:0016831,GO:0030170,GO:0019752,GO:0006536,GO:0004351	glutamate decarboxylase		similar to glutamate decarboxylase 1
Potri.004G075400	LDSLVMGSR_977.5084(8)	stress.abiotic.cold	GO:0006950	Adenine nucleotide alpha hydrolases-like superfamily protein
Potri.004G078000	LAMGPGAEKPVAAPPAAVSQPAEGTK_2445.2806(1)	protein.synthesis.ribosomal protein.eukaryotic.60S subunit.L19	GO:0003735,GO:0006412,GO:0005622,GO:0005840	Ribosomal protein L19e family protein		similar to 60S ribosomal protein L19-3
Potri.004G080100	NLDLLLGLENR_1269.7161(1)	cell.division.plastid	GO:0005524,GO:0016491,GO:0055114	septum site-determining protein (MIND)		similar to septum site-determining protein (MIND); similar to MinD (Arabidopsis thaliana) GI:6759277; similar to Membrane ATPase required for correct positioning of the chloroplast division apparatus; [ ortholog of At5g24020,]
Potri.004G081300	ALEDELLLR_1071.6045(1);VNSADLSVEGLTATDYLK_1895.9597(1);VPFSLENK_933.5040(1)	major CHO metabolism.degradation.sucrose.Susy	GO:0009058,GO:0005985	sucrose synthase 6
Potri.004G085300	LTWTAMYR_1041.5186(6);SDSQVFLFANSK_1342.6638(6);SLVGATLEVLQK_1257.7413(6)	protein.synthesis.ribosomal protein.eukaryotic.60S subunit.L24	GO:0006412,GO:0005840,GO:0003735	ribosomal protein L24	Ribosome (pop03010 )	similar to 60S ribosomal protein L24
Potri.004G099200	LESYAGVYR_1057.5313(4)	protein.synthesis.ribosomal protein.eukaryotic.40S subunit.S7	GO:0003735,GO:0006412,GO:0005622,GO:0005840	Ribosomal protein S7e family protein	Ribosome (pop03010 )
Potri.004G101500	VLNPNAEVLNK_1210.6790(1)	protein.folding	GO:0005524,GO:0044267,GO:0051082,GO:0006457	TCP-1/cpn60 chaperonin family protein
Potri.004G101700	EAAESTLLAYK_1195.6205(1);SAQDLALTELAPTHPLR_1832.9865(1);TVDSEELTVEER_1406.6645(1)	signalling.14-3-3 proteins	GO:0019904	general regulatory factor 7
Potri.004G102500	ACEPHAVLANYTN_1459.6635(1);AVEPSPAVEPSPAAK_1449.7584(1);LQQLVFPFK_1119.6561(1);SVNSLGDLVPFSNK_1476.7693(1);VQELSVYELNER_1478.7485(1)	hormone metabolism.jasmonate.synthesis-degradation.allene oxidase cyclase	GO:0016853,GO:0009507	allene oxide cyclase 3	alpha-Linolenic acid metabolism (pop00592 )	similar to mangrin
Potri.004G111900	AYFDSADWALGK_1343.6266(1)	not assigned.unknown		cAMP-regulated phosphoprotein 19-related protein
Potri.004G113900	TASVLCLTSVK_1178.6450(1);VVNPLFEK_945.5404(3);YGLNHVTYLLEQNK_1691.8751(3)	protein.synthesis.ribosomal protein.eukaryotic.60S subunit.L7A		Ribosomal protein L7Ae/L30e/S12e/Gadd45 family protein	Ribosome (pop03010 )
Potri.004G118600	ALLSLYDPQVQK_1374.7627(1);DVYAHWVPEDR_1386.6437(1);EAHGVCLLTEWDEFK_1833.8476(1);ETPALDVCQGLLGDK_1615.7996(1);FLNASVGFGGSCFQK_1618.7683(1);LAAWNSDQLPLYEPGLYDVVK_2391.2231(1);LCCLGAGYVGGPTMAVLALK_2051.0487(1);LYDNMQKPAFVFDGR_1800.8738(1);NLFFSK_755.4087(1);SASSAVEQVTVTSDAYEATK_2043.9717(1)	cell wall.precursor synthesis.UGD	GO:0016616,GO:0051287,GO:0055114	UDP-glucose 6-dehydrogenase family protein		similar to UDP-glucose 6-dehydrogenase (UDP-Glc dehydrogenase) (UDP-GlcDH) (UDPGDH)
Potri.004G118900	DPAFFTGSEVR_1225.5848(1);EVEGQTEEVLFDHLHATAFQYSPLAR_2987.4534(1);LDAVGPSTLK_1000.5673(1);NYLQTHYTAPR_1363.6753(1);THTHLLSAPETR_1362.7124(1)	protein.targeting.mitochondria	GO:0004222,GO:0006508,GO:0008270	Insulinase (Peptidase family M16) protein		similar to mitochondrial processing peptidase beta subunit; putative; similar to mitochondrial processing peptidase beta subunit; similar to mitochondrial precursor; similar to Beta-MPP (Human) SWISS-PROT:O75439; similar to mitochondrial processing peptid
Potri.004G127400	QEEGGEYERPSYGSR_1743.7569(1)	not assigned.unknown				similar to latex abundant protein 1
Potri.004G131500	ADGLGVSSCLER_1263.5998(4);LLAGESGLGTLDR_1301.7060(4)	lipid metabolism.FA synthesis and FA elongation.ketoacyl ACP synthase	GO:0009058,GO:0003824	3-ketoacyl-acyl carrier protein synthase I	Fatty acid metabolism (pop01212 );Fatty acid biosynthesis (pop00061 )	similar to 3-oxoacyl-[acyl-carrier-protein] synthase I; similar to chloroplast precursor (EC 2
Potri.004G140200	LQPLLPTSK_996.6088(4)	signalling.MAP kinases		PLC-like phosphodiesterases superfamily protein
Potri.004G142800	LNPGLEDLAR_1097.5949(1);VFLGGDSGGANLSHTLAFR_1918.9770(1)	Biodegradation of Xenobiotics	GO:0016787,GO:0008152	alpha/beta-Hydrolases superfamily protein
Potri.004G143200	ALVCVAEK_889.4812(1);ALVCVAEKDFLR_1420.7617(1);DVVLSPDSGVK_1115.5943(1);LAGVLLVHPFFGYK_1560.8937(1);LNPAVDPNLSK_1167.6368(1);TLATSGWPGK_1017.5364(1);VEFYETK_915.4458(1);YLCPTSSGGDDDPR_1539.6380(1)	Biodegradation of Xenobiotics	GO:0016787,GO:0008152	alpha/beta-Hydrolases superfamily protein
Potri.004G153500	ALTELSGVTSR_1133.6161(1);ATLYLNTLGGDGEVVETDKEVK_2351.1977(1);LLSSLPEFSNFGK_1438.7577(1);LLYLLNQGDSFTK_1511.8104(1);LQFGLEGSR_1006.5316(1);NYEPSEEPFDLHSVPK_1887.8759(1);SPLAQCLLLR_1170.6664(1);VDEYGLGPR_1005.5000(1);VEATEVFFSVTK_1356.7046(1)	cell.vesicle transport	GO:0006886,GO:0016192,GO:0030117,GO:0005198,GO:0005798	coatomer gamma-2 subunit, putative / gamma-2 coat protein, putative / gamma-2 COP, putative		similar to hypothetical protein; [ co-ortholog (1of2) of At4g34450, At2g16200, ]
Potri.004G155300	GFGFVTFNNEK_1259.6055(1);GGGGYGGGGGGYGGGGGGYGGGR_1747.7168(1)	RNA.RNA binding	GO:0003676	cold, circadian rhythm, and RNA binding 1		similar to glycine-rich RNA-binding protein
Potri.004G157800	LYVAPGLGGTNPK_1286.7103(7);YVLGEVDVTTVPTKR_1676.9218(4)	not assigned.unknown	GO:0020037	cytochrome B5 isoform E
Potri.004G157900	LLVLLDDLSLK_1241.7715(10)	protein.glycosylation	GO:0004579,GO:0018279,GO:0005789	dolichyl-diphosphooligosaccharide-protein glycosyltransferase 48kDa subunit family protein
Potri.004G168800	FADENFVK_969.4676(1);HTGPGVLSMANAGPGTNGSQFFVCTVK_2735.2916(1);HVVFGQVVEGMDVVK_1642.8621(1);TEWLDGK_848.4149(6);TSKPVVVADCGQLS_1460.7414(3);VLPNFMCQGGDFTAGNGTGGESLYGAK_2749.2233(1)	cell.cycle.peptidylprolyl isomerase	GO:0003755,GO:0006457	rotamase CYP 3		similar to [Segment 1 of 2] Peptidyl-prolyl cis-trans isomerase (PPIase) (Rotamase) (Cyclophilin) (Cyclosporin A-binding protein) (Pollen allergen Bet v 7)
Potri.004G172600	AVDVTAPGGNPVQGLR_1550.8285(1);GFGFLSPDDGSDDLFVHQSSLK_2368.1092(1);SLGDGEEVEFVLENSDDGR_2066.9149(1)	stress.abiotic.cold	GO:0003676,GO:0008270,GO:0003677,GO:0006355	cold shock domain protein 1		cold-shock DNA-binding family protein; similar to encodes a glycine-rich protein that is present as several copies in the genome
Potri.004G175000	EQWSPALTLSK_1259.6630(14)	protein.degradation.ubiquitin.E2	GO:0016881	ubiquitin-conjugating enzyme 10		similar to ubiquitin conjugating-like enzyme
Potri.004G175900	NDFTPEEEEEVRR_1649.7402(6)	protein.degradation.ubiquitin.E3.SCF.SKP	GO:0006511	E3 ubiquitin ligase SCF complex subunit SKP1/ASK1 family protein		similar to E3 ubiquitin ligase SCF complex subunit SKP1/ASK1 (At5); putative; similar to E3 ubiquitin ligase; similar to Skp1 GI:4959710 from (Medicago sativa); [ co-ortholog (1of2) of At3g60020, At1g75950, ]
Potri.004G177500	FVAQGAYDTR_1127.5480(1);KFVAQGAYDTR_1255.6430(1)	mitochondrial electron transport / ATP synthesis.F1-ATPase	GO:0005524,GO:0016820,GO:0015991,GO:0033178,GO:0046933,GO:0046961,GO:0015992,GO:0046034,GO:0016469	ATPase, V1 complex, subunit B protein		similar to vacuolar ATP synthase subunit B; putative; similar to V-ATPase B subunit; putative; similar to vacuolar proton pump B subunit; putative; similar to V-ATPase 57 kDa subunit; putative; similar to very strong similarity to SP|P11574 Vacuolar ATP s
Potri.004G180500	AAGGFGGLR_805.4315(6)	misc.oxidases - copper, flavone etc	GO:0016491,GO:0055114,GO:0005507	SKU5 similar 5
Potri.004G190900	AAGASWLQFDEPK_1419.6903(1);ALAGQQDEAFFSANAAAQASR_2124.9945(1);ALAGQQDEAFFSANAAAQASR_2124.0105(1);ALEGLVGK_786.4720(1);AMTVFWSSMAQSMTK_1705.7746(1);KLNLPLLPTTTLGSFPQTMDLR_2472.3530(1);KLNLPLLPTTTLGSFPQTMDLR_2456.3581(1);KLSEQNYVEALKEELNK_2035.0706(1);KLSEQNYVEALKEELNK_2018.0441(1);LLPVYQEVLAELK_1514.8829(1);LNLPLLPTTTLGSFPQTMDLR_2344.2581(1);LNLPLLPTTTLGSFPQTMDLR_2328.2632(1);LPSEEELADRLEK_1528.78…	amino acid metabolism.synthesis.aspartate family.methionine	GO:0003871,GO:0009086,GO:0008270,GO:0008652	Cobalamin-independent synthase family protein
Potri.004G194000	MQLFVK_765.4328(21)	protein.degradation.ubiquitin.ubiquitin	GO:0005515,GO:0003735,GO:0006412,GO:0005840	ubiquitin extension protein 1	Ribosome (pop03010 )
Potri.004G194400	ALLENPNDK_1013.5262(4)	N-metabolism.nitrate metabolism.NR	GO:0016491,GO:0055114	NADH:cytochrome B5 reductase 1
Potri.004G210000	NALASGADKDEEDSEGR_1763.7678(1)	RNA.regulation of transcription.AtSR Transcription Factor family	GO:0005515	ankyrin repeat-containing 2B		similar to ANKYRIN REPEAT-CONTAINING PROTEIN 2; [ ortholog of At4g35450,At2g17390,]
Potri.004G210600	AGFLNALSDEDKTELVK_1849.9542(1);AGFLNALSDEDKTELVK_1850.9382(1);AGHFTVFVR_1033.5578(1);FHVLPALLSSSQFQTVSNPVR_2327.2506(1);TNNGLTLFAPSDSAFSNLK_1996.9974(1);TNNGLTLFAPSDSAFSNLK_1997.9814(1)	cell wall.cell wall proteins.AGPs.AGP		FASCICLIN-like arabinogalactan-protein 12
Potri.004G224400	AVVTVPAYFNDSQR_1566.7911(3)	stress.abiotic.heat	GO:0000902,GO:0005524	chloroplast heat shock protein 70-2		similar to Stromal 70 kDa heat shock-related protein; similar to chloroplast precursor
Potri.004G226300	AEPAVEEEEAPKPKPK_1748.9065(1);ALLAAEYSGVDVK_1335.7155(1);MGFQPYLPPAEEAALSALKR_2189.1423(1);MLVLGSEPPFK_1217.6599(3);NPLDLLPPSK_1093.6252(1);SFTSEFPHVER_1335.6328(1);SFTSEFPHVER_1317.6222(1);VDLSDEAQK_1004.4895(3);VDLSDEAQKER_1289.6332(3);VGGFLQR_776.4413(3);VPVLETPDGPLFESNALAR_2025.0651(1);YFWTMLNQPNVK_1540.7617(1);YNEENTVSFVTLNK_1657.8068(1)	protein.synthesis.elongation	GO:0003746,GO:0006414,GO:0005853,GO:0005515	Translation elongation factor EF1B, gamma chain		similar to Probable elongation factor 1-gamma 1 (EF-1-gamma) (eEF-1B gamma)
Potri.004G226400	AFQTLLSELYR_1340.7209(2);AVATEDAQSYAEK_1382.6434(3);GALGALLVYDVTKPTTFENVSR_2351.2605(3);VVLLGDSGVGK_1043.6095(10)	signalling.G-proteins	GO:0003924,GO:0005525,GO:0007264,GO:0005622	RAB GTPase 11C
Potri.004G226600	AFADELGLPFLETSAK_1708.8792(5);QWLNELDR_1073.5374(11);TLTSSYYR_990.4891(20)	signalling.G-proteins	GO:0003924,GO:0005525,GO:0007264,GO:0005634,GO:0005737,GO:0005622	Ras-related small GTP-binding family protein
Potri.004G228400	LLDLPGVDQR_1125.6262(3);MVVALVDMER_1162.5959(5);NQQVSASALR_1073.5698(5)	misc.dynamin	GO:0003924,GO:0005525,GO:0005515,GO:0005543	dynamin-like 3		similar to dynamin homolog
Potri.004G233900	CVSDAGYFLHGTDLSGGSR_1998.8975(2);LESFFGQVVK_1153.6252(2);NALLSGCSAGGLAALLHCDK_2028.0002(2);NLLAPTAVDSK_1128.6259(2);QAANPDFYNWNR_1495.6713(2);TMGFSGLLGSK_1097.5660(2);TPLFLLNSAYDSWQLK_1895.9902(2)	cell wall.pectin*esterases.acetyl esterase		Pectinacetylesterase family protein		similar to pectinacetylesterase; putative; similar to pectinacetylesterase precursor GI:1431629 from (Vigna radiata); similar to pectinacetylesterase; putative; similar to pectinacetylesterase precursor GI:1431629 from (Vigna radiata); [ co-ortholog (2of3
Potri.004G234100	AVGDWFYDR_1128.5109(2)	cell wall.pectin*esterases.acetyl esterase		Pectinacetylesterase family protein		similar to pectinacetylesterase; putative; similar to pectinacetylesterase precursor GI:1431629 from (Vigna radiata); similar to pectinacetylesterase; putative; similar to pectinacetylesterase precursor GI:1431629 from (Vigna radiata); [ co-ortholog (3of3
Potri.005G004900	WGNVEFPLPFGR_1418.7215(1);VVLDCATSDPDGR_1404.6424(1)	TCA / org transformation.other organic acid transformatons.atp-citrate lyase		ATP-citrate lyase A-3
Potri.005G011200	LASYGTEVTAYVEQNK_1772.8701(1);LTFQTPTGLYR_1296.6947(1);TFPVSAFVVEEK_1352.7096(1)	not assigned.unknown		Protein of unknown function, DUF538		similar to expressed protein in Arabidopsis thaliana; similar to DUF538; [ ortholog of At1g09310,]
Potri.005G015100	FEDGWENR_1052.4432(4);FYALSAEFPEFSNK_1649.7846(4);LDNPDFKDDPELYVYPNLR_2323.1241(4);QLAEETWGK_1061.5262(4);WVVSDWK_919.4672(4)	signalling.calcium	GO:0005509	calreticulin 1a
Potri.005G017800	NALLNPLDQLRR_1422.8176(1)	not assigned.unknown
Potri.005G020400	DLVLGHGALLPLLAQLNENAK_2199.2496(1);EQAVWALGNVAGDSPR_1669.8293(1);VVLDHGAVPLFVQLLGSPSDDVR_2433.3136(1)	protein.targeting.nucleus	GO:0005515,GO:0008565,GO:0006606,GO:0005634,GO:0005737,GO:0006886,GO:0005643	importin alpha isoform 1		similar to Importin alpha-1 subunit (Karyopherin alpha-1 subunit) (KAP alpha)
Potri.005G023500	AGGECLTFDQLALR_1550.7632(4);APLGQNTVLLR_1181.7001(4);LAVLVGTVTDDLR_1371.7842(1)	protein.synthesis.ribosomal protein.eukaryotic.60S subunit.L18	GO:0006412,GO:0005840,GO:0005622,GO:0003735	ribosomal protein L18	Ribosome (pop03010 )	similar to 60S ribosomal protein L18
Potri.005G024800	EGATDPTFLYFAHGLK_1748.8642(1);EGATDPTFLYFAHGLK_1766.8748(1)	not assigned.unknown		translationally controlled tumor protein		similar to callus protein P23
Potri.005G034200	TLFLDLPALTK_1231.7297(1)	not assigned.unknown		Glycoprotein membrane precursor GPI-anchored
Potri.005G044400	AVVVHGDPDDLGK_1321.6747(1);HAGDLGNVTVGDDGTATFTLLDK_2317.1306(1);QLPLTGPHSLLGR_1370.7903(1);QLPLTGPHSLLGR_1388.8009(1);VACGLLGLQG_987.5292(1)	redox.dismutases and catalases	GO:0046872,GO:0006801,GO:0055114	copper/zinc superoxide dismutase 1		similar to Cu/Zn superoxide dismutase
Potri.005G044800	QLALADGTPVTGESK_1486.7748(1)	lipid metabolism.FA synthesis and FA elongation.ACP protein	GO:0048037	acyl carrier protein 5		similar to Acyl carrier protein 1; similar to chloroplast precursor (ACP 1)
Potri.005G049400	STGFGLLYDTVDNAK_1600.7853(1)	protein.synthesis.ribosomal protein.eukaryotic.40S subunit.S24	GO:0003735,GO:0006412,GO:0005622,GO:0005840	Ribosomal protein S24e family protein	Ribosome (pop03010 )	similar to 40S ribosomal protein S24
Potri.005G050600	ESPTSALVSFK_1165.6099(1);LVSAASTTPSSPTPELR_1713.9018(1);YDLVVGDYLFTPAGDVHR_2037.0076(1)	DNA.repair	GO:0005975	DNA-damage-repair/toleration protein (DRT102)		similar to DNA-DAMAGE-REPAIR/TOLERATION 2; [ co-ortholog (1of2) of At3g04880, ]
Potri.005G060000	FGVTEFVNPK_1137.5939(4);KGSSVALFGLGAVGLAAAEGAR_2002.1080(1);LLGVDLNSNR_1100.6058(2)	misc.alcohol dehydrogenases	GO:0008270,GO:0016491,GO:0055114	alcohol dehydrogenase 1
Potri.005G075900	GWGTNEGLLLSLLAHR_1736.9442(1);NSVTLDHDLAGEASGDYER_2048.9156(1);QVYAEAYGQDLLK_1497.7584(1);RNSVTLDHDLAGEASGDYER_2205.0167(1);VPASVPPPYEDAEQLNK_1853.9280(1);VVLLWTLDLAER_1427.8257(1)	cell.organisation	GO:0005509,GO:0005544	annexin 2		similar to Annexin-like protein RJ4
Potri.005G076900	GLEVPDLER_1027.5419(1)	not assigned.unknown	GO:0005515	Lipase/lipooxygenase, PLAT/LH2 family protein
Potri.005G079200	AFAMTGWR_939.4505(4);KLLEELAK_943.5823(1);LAAGEPDFDTPAVLAEAGLNALR_2311.1929(1);LADATPVLLPTSLSENFLLDPK_2354.2854(4);LDDSDALCR_1064.4677(1);LGYLAGPK_818.4771(4);LLLLCSPSNPTGSVYPK_1845.9779(1);LQSQFTSGASSLSQK_1568.7915(4);LSYAASLTTLQAAVER_1693.9119(1);SEEMQVDLSLSPR_1490.7155(1);TLTVNGFSK_967.5095(4);TVALTDQATALAQAGVPVLR_1995.1233(1)	amino acid metabolism.synthesis.central amino acid metabolism.aspartate.aspartate aminotransferase	GO:0016740,GO:0030170,GO:0009058,GO:0016769	aspartate aminotransferase	Biosynthesis of amino acids (pop01230 );Phenylalanine, tyrosine and tryptophan biosynthesis (pop00400 )
Potri.005G085500	AGLLSESQR_960.5109(1);LLLDPEDPAAVSHYAK_1738.9010(1);LQYTLEEETKDLPDAR_1920.9549(1);REDLPKYEEELELK_1790.9171(2);TYFLQLQELR_1310.7103(1)	not assigned.unknown		copper ion binding;cobalt ion binding;zinc ion binding		similar to expressed protein in Arabidopsis thaliana; similar to expressed protein in Arabidopsis thaliana; [ co-ortholog (2of2) of At2g21870, ]
Potri.005G088900	LLSTVGDQK_960.5360(1)	Co-factor and vitamine metabolism.riboflavin		Nucleotidylyl transferase superfamily protein
Potri.005G091400	DAGVLVVESPAK_1184.6521(1);ESGTEKPVVAFLAGVTAPPGR_2083.1182(1)	TCA / org transformation.TCA.succinyl-CoA ligase	GO:0003824,GO:0008152,GO:0005488	Succinyl-CoA ligase, alpha subunit
Potri.005G093100	FALDADQR_935.4581(1);TPVTPVTSENAGSK_1387.7063(1)	protein.synthesis.ribosome biogenesis.Pre-rRNA processing and modifications.snoRNPs	GO:0003676	nucleolin like 2		similar to nucleolin; putative; [ ortholog of At1g48920,At3g18610,]
Potri.005G094300	AVFGEVYPDPVR_1348.6896(1);ETLAAEEASFGK_1252.6056(1)	protein.aa activation.alanine-tRNA ligase	GO:0000166,GO:0004813,GO:0005524,GO:0006419,GO:0005737,GO:0003676,GO:0016876,GO:0043039,GO:0006412	Alanyl-tRNA synthetase	Aminoacyl-tRNA biosynthesis (pop00970 )	similar to Alanyl-tRNA synthetase; similar to mitochondrial precursor (EC 6
Potri.005G098100	GHVFEEMQRPGTPLYNLK_2116.0644(1)	protein.synthesis.elongation	GO:0003924,GO:0005525	Ribosomal protein S5/Elongation factor G/III/V family protein		similar to elongation factor 2; putative; similar to EF-2; putative; similar to ELONGATION FACTOR 2 GB:O14460 from (Schizosaccharomyces pombe); similar to encodes a translation elongation factor 2-like protein that is involved in cold-induced translation
Potri.005G099900	ASLYNAMPLAGVEK_1463.7563(1);ASLYNAMPLAGVEK_1446.7297(1);FGVLYAGAQK_1053.5728(1);GKEFLSLLQK_1162.6830(1);LPSFDSLER_1063.5419(1);NGLLVADMSSNFCSKPVDVSK_2268.0999(1);NGLLVADMSSNFCSKPVDVSK_2269.0839(1);NVGPSGVTLVLLR_1324.7947(1);SELEAEFLK_1065.5463(1);SLMNVPFTLEK_1278.6762(1);VFNFAAGPATLPEK_1461.7736(1);YLHLCANETLHGVEFK_1930.9480(1)	amino acid metabolism.synthesis.serine-glycine-cysteine group.serine.phosphoserine aminotransferase	GO:0008152	phosphoserine aminotransferase	Carbon metabolism (pop01200 );Biosynthesis of amino acids (pop01230 );Glycine, serine and threonine metabolism (pop00260 )
Potri.005G108100	ADWHACLDNR_1257.5430(1);DTVLLAGAEYGSGSSR_1582.7707(1);MFVDYSEPQLER_1513.6992(1);SDETLSMLESYLR_1543.7308(1);VAEFSFR_855.4359(1)	TCA / org transformation.TCA.aconitase	GO:0008152	aconitase 1	Carbon metabolism (pop01200 );2-Oxocarboxylic acid metabolism (pop01210 );Glyoxylate and dicarboxylate metabolism (pop00630 );Biosynthesis of amino acids (pop01230 );Citrate cycle (TCA cycle) (pop00020 )	similar to Aconitate hydratase; similar to cytoplasmic (EC 4
Potri.005G110900	ALPTLVEVDLGNR_1396.7795(1);DAVFFEWQEK_1298.6052(1);ELASGLAEVLK_1129.6463(1);GSLGNCVFTGDYDRK_1688.7697(1);LGWLDDLLVK_1171.6721(1);VLVVTNSTVAPLYLDK_1731.9891(1)	amino acid metabolism.synthesis.aromatic aa.chorismate.3-dehydroquinate synthase	GO:0016491,GO:0046872,GO:0055114,GO:0003856,GO:0009073	3-dehydroquinate synthase, putative	Biosynthesis of amino acids (pop01230 );Phenylalanine, tyrosine and tryptophan biosynthesis (pop00400 )
Potri.005G115700	ANLMVGNVLPLR_1296.7457(1);ASGDYALVLSHNPDNDTTR_2045.9523(1);GMLGQVAGGGR_1002.5149(1)	protein.synthesis.ribosomal protein.eukaryotic.60S subunit.L8	GO:0003735,GO:0006412,GO:0005622,GO:0005840	Ribosomal protein L2 family	Ribosome (pop03010 )	similar to ribosomal protein L2
Potri.005G117500	VNESDDLQNALK_1345.6594(1)	misc.cytochrome P450	GO:0005506,GO:0009055,GO:0016705,GO:0020037,GO:0055114	ferulic acid 5-hydroxylase 1	Phenylpropanoid biosynthesis (pop00940 )	similar to cytochrome P450
Potri.005G136200	GLAALVGVGPK_981.6091(1)	misc.short chain dehydrogenase/reductase (SDR)	GO:0016491,GO:0008152	NAD(P)-binding Rossmann-fold superfamily protein
Potri.005G145300	DDDGHGTHTSSTAGGSSVADASLFGYAAGTAR_3039.3311(1);GYEATLGPVDESK_1365.6533(1);SFLDTGFGPVPSSWK_1624.8006(1);TLTNVGAPGTYK_1221.6474(1);VAVEPETLSFR_1247.6630(1);VGLQPSPVVAAFSSR_1514.8326(1)	protein.degradation.subtilases	GO:0004252,GO:0006508,GO:0042802,GO:0043086	Subtilase family protein
Potri.005G157700	AAQDLAAADLAPTHPLR_1730.9184(1);LVLGNTPGGELNVEER_1696.8864(1);VTTTTVPDNLTR_1317.7009(1)	signalling.14-3-3 proteins	GO:0019904	general regulatory factor 8		similar to 14-3-3-LIKE PROTEIN B (SGF14B)
Potri.005G162400	LLPTASSGDSK_1075.5630(1);SAQDLANAELAPTHPLR_1803.9348(1);VSASLDNEELTVEER_1690.8130(1)	signalling.14-3-3 proteins	GO:0019904	general regulatory factor 2		similar to 14-3-3 protein 32kDa endonuclease
Potri.005G162800	LLELFNPQNKPGR_1525.8485(1);TLDAFPPLVFAGEAR_1603.8479(1);TVTFDDLSSR_1140.5531(1)	amino acid metabolism.synthesis.aromatic aa.chorismate.3-deoxy-D-arabino-heptulosonate 7-phosphate synthase	GO:0003849,GO:0009073	Class-II DAHP synthetase family protein	Biosynthesis of amino acids (pop01230 );Phenylalanine, tyrosine and tryptophan biosynthesis (pop00400 )	similar to 2-dehydro-3-deoxyphosphoheptonate aldolase; putative; similar to 3-deoxy-D-arabino-heptulosonate 7-phosphate synthase; putative; similar to DAHP synthetase; putative; similar to 3-deoxy-D-arabino-heptulosonate 7-phosphate GI:170224 from (Nicoti
Potri.005G166000	QPQYTPLPLEK_1313.7100(1)	mitochondrial electron transport / ATP synthesis.F1-ATPase	GO:0005524	ATPase, F1 complex, alpha subunit protein
Potri.005G170800	LGTPAMTSR_915.4717(1);LGTPAMTSR_933.4822(1)	PS.photorespiration.serine hydroxymethyltransferase	GO:0004372,GO:0006544,GO:0006563	serine hydroxymethyltransferase 7		similar to glycine hydroxymethyltransferase; putative; similar to serine hydroxymethyltransferase; putative; similar to serine/threonine aldolase; putative; similar to serine hydroxymethyltransferase (Chlamydomonas reinhardtii) GI:17066746; [ co-ortholog
Potri.005G180500	LGVNLQTVATDFQR_1561.8333(1);VFVGLSGLGTDAQTLYQR_1925.0127(1)	protein.degradation.ubiquitin.proteasom	GO:0004298,GO:0051603,GO:0005839	proteasome beta subunit C1	Proteasome (pop03050 )	similar to Proteasome subunit beta type 3-2 (EC 3
Potri.005G182700	ATVAPAPALVEK_1166.6780(1);ATVAPAPALVEKDSEK_1625.8745(1)	hormone metabolism.ethylene.synthesis-degradation	GO:0016491,GO:0016706,GO:0055114	2-oxoglutarate (2OG) and Fe(II)-dependent oxygenase superfamily protein		similar to 1-aminocyclopropane-1-carboxylate oxidase; putative; similar to ACC oxidase; putative; similar to 1-aminocyclopropane-1-carboxylate oxidase GI:3386565 from (Sorghum bicolor); [ co-ortholog (1of2) of At1g77330, ]
Potri.005G196600	LMFALTSLK_1023.5907(4);SLVANEDFQHLLR_1541.8071(1)	protein.synthesis.ribosomal protein.eukaryotic.40S subunit.S18	GO:0003723,GO:0003735,GO:0006412,GO:0005622,GO:0005840	Ribosomal protein S13/S18 family	Ribosome (pop03010 )	similar to 40S ribosomal protein S18
Potri.005G198700	ELELDLEPNDTLDR_1671.8072(1)	protein.degradation.ubiquitin.ubiquitin	GO:0005515	related to ubiquitin 1		similar to polyubiquitin
Potri.005G199100	LAYDLPLVTDVHETLQCEPVGK_2497.2643(1);VADLLQLPAFLCR_1515.8352(1)	cell wall.precursor synthesis.KDO pathway.KDO-8-Phosphate Synthase	GO:0009058,GO:0008676,GO:0008152,GO:0005737	Aldolase-type TIM barrel family protein		similar to Kdo-8-phosphate synthase
Potri.005G200200	ALTLAPNAELSAVASR_1583.8751(2);KTQLLLDAVTTSLAQGSKPVEL_2312.3072(4);SDLDALGALGDAGWYGLR_1849.9079(4);SLLWAVDYELPK_1433.7675(2)	not assigned.unknown	GO:0016491,GO:0008152,GO:0055114	Oxidoreductase family protein		oxidoreductase family protein; similar to AX110P (Daucus carota) GI:285739; [ ortholog of At1g34200,]
Potri.005G206300	DFGEDSEALNVVQQHLK_1928.9348(1)	protein.synthesis.ribosomal protein.eukaryotic.40S subunit.S12	GO:0006412,GO:0005840,GO:0005622,GO:0003735	Ribosomal protein L7Ae/L30e/S12e/Gadd45 family protein	Ribosome (pop03010 )	similar to 40S ribosomal protein S12-1
Potri.005G211200	AGELSAEELDK_1161.5634(1);AGELSAEELDKLMTLVANPR_2157.1220(1);LMTLVANPR_1014.5765(1);SLVANEEFQHLLR_1597.8333(1)	protein.synthesis.ribosomal protein.eukaryotic.40S subunit.S18	GO:0003723,GO:0003735,GO:0006412,GO:0005622,GO:0005840	Ribosomal protein S13/S18 family	Ribosome (pop03010 )
Potri.005G217600	YLFSAESVASGR_1286.6375(1)	transport.p- and v-ATPases.H+-transporting two-sector ATPase	GO:0046933,GO:0046961,GO:0015991,GO:0033178,GO:0033180	vacuolar ATPase subunit F family protein		similar to Probable vacuolar ATP synthase subunit F (EC 3
Potri.005G228700	AVFNKEDDLGTYTLK_1713.8694(1);QVDVVLSALGNMQLADQTK_2030.0587(1)	secondary metabolism.flavonoids.isoflavones.isoflavone reductase	GO:0003854,GO:0016616,GO:0006694,GO:0055114,GO:0003824,GO:0050662,GO:0044237,GO:0016491	NmrA-like negative transcriptional regulator family protein		similar to isoflavone reductase; similar to IFR
Potri.005G229000	APVVDKDAFVAPGASVLGDVLVGR_2352.2922(1)	mitochondrial electron transport / ATP synthesis.NADH-DH.complex I.carbonic anhydrase		gamma carbonic anhydrase 1		similar to AF249876 Arabidopsis thaliana transcription factor APFI mRNA; similar to bacterial transferase hexapeptide repeat-containing protein; [ co-ortholog (1of2) of At1g19580, At1g47260, ]
Potri.005G229400	LELTNDPQEAVR_1384.7067(1)	amino acid metabolism.synthesis.glutamate family.arginine.ornithine carbamoyltransferase	GO:0016597,GO:0016743,GO:0006520	ornithine carbamoyltransferase
Potri.005G232000	HFCNLRDALVSQLNETR_2073.0295(1)	RNA.regulation of transcription.HB,Homeobox transcription factor family	GO:0003700,GO:0043565,GO:0006355,GO:0003677,GO:0005634	BEL1-like homeodomain 11
Potri.005G232700	AVAEEWNVEAMPTFLFLK_2095.0569(1);MLAPLFAELAK_1203.6806(1);TVGADKDGLPTLVAK_1484.8319(1)	redox.thioredoxin	GO:0045454,GO:0016209,GO:0016491,GO:0055114,GO:0015035,GO:0009055,GO:0006662	thioredoxin H-type 1		similar to thioredoxin h
Potri.005G240200	TSRPVVVADCGQLS_1488.7475(1);VVEGMNVVK_974.5339(1)	cell.cycle.peptidylprolyl isomerase	GO:0003755,GO:0006457	rotamase CYP 3		similar to [Segment 2 of 2] Peptidyl-prolyl cis-trans isomerase (PPIase) (Rotamase) (Cyclophilin) (Cyclosporin A-binding protein) (Pollen allergen Bet v 7)
Potri.005G241100	ADGAFALSEDTWNEPLGR_1948.9035(1);ALDMLRK_846.4866(1);APHDLYESYYNTNK_1714.7707(1);DLFYLTGPNK_1167.6045(1);ETTYEWELLNDVK_1639.7850(1);FEFQAEVSR_1112.5371(1);FWNEFGK_927.4359(1);GALASENVDDVK_1217.6008(1);LGAVPNGLSTDSDVVKR_1728.9126(1);LGLLEDSVNR_1115.6055(1);LKETTYEWELLNDVK_1880.9640(1);LMDLLLNSLYSNK_1523.8138(1);LMQAQTLSDANK_1319.6624(1);LTSLDQYLSR_1195.6317(1);VFLSDEFDELLPK_1551.7941(1);VLELNPR_840…	stress.abiotic.heat	GO:0005524,GO:0051082,GO:0006457,GO:0006950	Chaperone protein htpG family protein
Potri.005G247700	TLLVANSAGQVNGK_1372.7431(1);VYTDSTSLRDEYPLPK_1883.9385(1)	misc.oxidases - copper, flavone etc	GO:0016491,GO:0055114,GO:0005507	SKU5 similar 5		multi-copper oxidase type 1 family protein; similar to pollen-specific BP10 protein (SP|Q00624|Brassica)(napus ; [ co-ortholog (2of2) of At1g76160, ]
Potri.005G248100	GLFDFLGK_896.4876(1);KEEEEKKPTLFEK_1634.8636(1);LQVSEPETK_1030.5415(1);LQVSEPETK_1013.5150(1);LQVSEPETKVEEEHK_1781.8916(1);LQVSEPETKVEEEHKK_1909.9865(1);VGEESGAVETK_1105.5372(1)	not assigned.unknown	GO:0006950,GO:0009415	Dehydrin family protein		similar to dehydrin
Potri.005G256000	DFQFYSGGVFDGHCGTELDHGVAAVGYGSAK_3248.4378(1);LYESLEEK_1010.5041(1);VVNYWLGLNEFADLSHEEFK_2410.1714(1)	protein.degradation.cysteine protease	GO:0008234,GO:0006508	xylem cysteine peptidase 2		similar to XYLEM CYSTEINE PEPTIDASE 2; [ ortholog of At1g20850,]
Potri.005G257800	SFPLTYGQPLAHFLR_1746.9326(1);TLELTDDLLSTYK_1511.7839(1);TTEQVNAALTACK_1406.6944(1);VELGDATTAADPADVHSLSR_2024.9883(1);VSDAQLLTDHPAFR_1569.8020(1)	glycolysis.cytosolic branch.phosphofructokinase (PFK)	GO:0003872,GO:0006096,GO:0005945	Phosphofructokinase family protein		similar to pyrophosphate-dependent phosphofructokinase alpha subunit
Potri.006G002800	ANNSLTLLDSGLGMTK_1634.8418(1);APFDLFDTK_1053.5251(7);CLELFFELAENK_1512.7403(5);DNSMAGYMSSK_1190.4816(5);EGQSDLYYLTGESK_1589.7330(7);ELLSNSSDALDK_1291.6376(5);ELLSNSSDALDKLR_1542.8122(8);ELLSNSSDALDKLR_1560.8228(8);FYEAFSK_891.4247(5);GLVDSEDLPLNLSR_1509.7907(11);GLVDSEDLPLNLSR_1527.8013(11);HSEFLSYPLSLWLEK_1848.9531(7);KPEELTKEEYGAFYK_1831.9113(5);KTMELNPENPLMDELR_1929.9409(3);LDAQPELFLHLLPDK_174…	stress.abiotic.heat	GO:0005524,GO:0051082,GO:0006457,GO:0006950	HEAT SHOCK PROTEIN 81.4		similar to HSP80
Potri.006G003400	ALYHELNLQGVFADYESK_2097.0287(1);GLSVLDSYK_981.5251(1);LGTDLEDFK_1037.5150(4);MLDYNVPGGK_1093.5347(1);STFLNVYSVLK_1270.7042(3)	secondary metabolism.isoprenoids.mevalonate pathway.farnesyl pyrophosphate synthetase	GO:0008299	farnesyl diphosphate synthase 1	Terpenoid backbone biosynthesis (pop00900 )	similar to farnesyl-pyrophosphate synthetase fps2 - white lupine
Potri.006G008800	AGALGANNQAAQSMLK_1544.7850(1);DGVVLVGEK_915.5146(1);TTLFSPEGR_1007.5156(1);YQVCSPDVLSK_1295.6300(1)	protein.degradation.ubiquitin.proteasom	GO:0004298,GO:0051603,GO:0005839,GO:0004175,GO:0006511,GO:0019773	20S proteasome alpha subunit C1	Proteasome (pop03050 )	similar to Proteasome subunit alpha type 4 (EC 3
Potri.006G016300	LMGFFPNEGEVAR_1466.7097(2)	not assigned.unknown
Potri.006G020900	AFADSPLLGELR_1288.6896(1);ELLETFTASK_1138.5990(2);GTGLLLGTEFVDNK_1463.7740(2);LVAAATEQLNK_1157.6525(2);NLLDQVNR_971.5269(2);YHLPGETEEEFSTR_1694.7657(2)	tetrapyrrole synthesis.GSA	GO:0008483,GO:0030170	Pyridoxal phosphate (PLP)-dependent transferases superfamily protein		similar to POLLEN-PISTIL INTERACTION 2; similar to GAMMA-AMINOBUTYRATE TRANSAMINASE; similar to POLLEN-PISTIL INCOMPATIBILITY 2; [ co-ortholog (1of2) of At3g22200, ]
Potri.006G021200	EQLTEVTGR_1032.5320(1);ESGVLAEDNLK_1174.5950(1);KNVELEQQLNLVELK_1797.0116(1);LKELEEQNSAFEK_1564.7853(1);LLEEATSR_918.4891(1);LNTLEDQVK_1059.5681(1);LQEALTNFTNR_1306.6750(1);LQEELNTR_1002.5214(1);LSELASELEAYQAK_1551.7901(1);LSHLESSLNQSSSR_1544.7663(1);LTQELASYESK_1268.6369(1);NLELEDLLR_1114.6103(1);SAEEQLEQQEK_1318.6121(1);SAEEQLEQQEK_1301.5856(1);SALQTSLEELEK_1347.7002(1);SQQLDLEQR_1116.5644(1);S…	cell.organisation				similar to myosin-related; similar to non-muscle myosin 2 heavy chain (GI:19879404) (Loligo pealei); similar to ESTs gb|AA042402; similar to gb|ATTS1380 come from this gene; [ co-ortholog (2of3) of At1g05320, At2g32240, ]
Potri.006G027700	AFVSEYAVTGK_1171.5994(4);ESSGATLLDAK_1091.5579(3)	not assigned.unknown	GO:0046556,GO:0046373	alpha-L-arabinofuranosidase 1
Potri.006G031000	ADTLDPALLRPGR_1394.7750(4);ADTLDPALLRPGR_1376.7645(4)	protein.degradation.ubiquitin.proteasom	GO:0005524,GO:0009378,GO:0006281,GO:0006310,GO:0016887	regulatory particle triple-A ATPase 3	Proteasome (pop03050 )	similar to 26S proteasome subunit 7
Potri.006G037300	VAPYFGALVGR_1149.6415(4)	minor CHO metabolism.others	GO:0016853,GO:0005975,GO:0019318	Galactose mutarotase-like superfamily protein		aldose 1-epimerase family protein; similar to ALDOSE 1-EPIMERASE PRECURSOR GB:P05149 (SP|P05149|from) Acinetobacter (calcoaceticus ; [ ortholog of At3g17940,]
Potri.006G047000	ADWEEYDATSLVSK_1613.7330(1);AFTNYLGPSK_1097.5626(1);LLSENFPQLETSK_1505.7846(1);VASTEGLVLLAPDTSPR_1725.9381(1)	not assigned.unknown	GO:0008236,GO:0006508,GO:0018738,GO:0016023,GO:0004091	S-formylglutathione hydrolase		similar to putative esterase D
Potri.006G047400	AVQVFPNLGK_1072.6150(1);DYQAAPAAVK_1033.5313(2)	TCA / org transformation.carbonic anhydrases		alpha carbonic anhydrase 4
Potri.006G050200	AASQAAEEFVVSQNRPK_1831.9297(1);ALDPAFQGVGQRPGTELWR_2098.0828(4);ALEVLQFLK_1060.6401(4);DTSQDEAGTAALK_1306.6121(4);KAASQAAEEFVVSQNRPK_1960.0247(1);LANTMSNSLK_1078.5561(4);QLVFDLGQK_1047.5833(1);SETQSEVEGSEGVAEVK_1764.8134(1);SSLNHDDVFLLDTENK_1846.8817(1);TLELDAVLGGR_1143.6368(1)	cell.organisation	GO:0003779,GO:0007010	villin 2		similar to Villin 2
Potri.006G050300	ESALAQVLR_986.5629(3)	not assigned.unknown		Protein of unknown function, DUF642
Potri.006G052400	EYQLLDTLLGPALKDEVMK_2176.1570(1);KVLQFAGLDDVFTSSR_1782.9385(4);LSLLPVR_797.5244(4);LSSVEQLYLHSLPLK_1726.9738(4);SPFQEYTDLLAKPTSK_1824.9378(4);TYGFLTPDFWK_1374.6729(4);VLQFAGLDDVFTSSR_1654.8435(4)	protein.synthesis.ribosomal protein.eukaryotic.40S subunit.S2	GO:0003723,GO:0003735,GO:0006412,GO:0005622,GO:0005840	Ribosomal protein S5 family protein	Ribosome (pop03010 )	similar to 40S ribosomal protein S2
Potri.006G062200	NVLSTSFSGTK_1140.5895(2)	not assigned.unknown	GO:0016798,GO:0016020	glucuronidase 3
Potri.006G063000	ASLSTVDVLTPK_1230.6940(1);QFNTLPGLMEGTAKPDYATCVK_2441.1840(1)	transport.amino acids	GO:0004427,GO:0009678,GO:0015992,GO:0016020	Inorganic H pyrophosphatase family protein		similar to Pyrophosphate-energized vacuolar membrane proton pump (EC 3
Potri.006G067000	SNLLVQVFGDPGEEYHLR_2073.0400(1)	not assigned.unknown		Protein of unknown function (DUF567)
Potri.006G069200	SLQDAYLNSLR_1279.6641(1);VLMLVWDDR_1146.5976(4)	lipid metabolism.lipid degradation.lysophospholipases.phospholipase D		phospholipase D alpha 2
Potri.006G070500	LLLAFSGLR_989.6142(1)	cell wall.precursor synthesis.sugar kinases.galacturonic acid kinase	GO:0005524,GO:0016310,GO:0016301	galacturonic acid kinase		GHMP kinase family protein; [ co-ortholog (1of2) of At3g10700, ]
Potri.006G073200	EANNFLWPFQLK_1506.7740(4);GGFYVNPEAK_1081.5313(4);LPLTDNSLVEQGLGK_1583.8639(4);NEEWALAK_960.4785(4)	protein.synthesis.ribosomal protein.eukaryotic.60S subunit.L7	GO:0003735,GO:0006412,GO:0005840	Ribosomal protein L30/L7 family protein	Ribosome (pop03010 )
Potri.006G077200	LGPLGLSPK_881.5455(1);VTGGEVGAASSLAPK_1343.7165(1);VTVVPSAAALVLK_1267.7984(1)	protein.synthesis.ribosomal protein.eukaryotic.60S subunit.L12	GO:0003735,GO:0006412,GO:0005840	Ribosomal protein L11 family protein	Ribosome (pop03010 )	similar to ribosomal protein L12
Potri.006G077400	EFNMQDEDAGRPYR_1727.7442(1);ETLEQNFR_1036.5058(1);FLEDWGSAR_1080.5109(1);GLVKEFNMQDEDAGRPYR_2125.0131(1)	not assigned.unknown
Potri.006G077900	ASDKLTQLTDNVYLCR_1896.9484(4);SGSAADSQTVSDYVR_1542.7031(4);TVTLNSEGVTR_1176.6219(1)	protein.degradation.ubiquitin.proteasom	GO:0004298,GO:0051603,GO:0005839	N-terminal nucleophile aminohydrolases (Ntn hydrolases) superfamily protein	Proteasome (pop03050 )	similar to 20S proteasome beta subunit A (PBA1) (PRCD); similar to cDNA proteasome subunit prcd GI:2511593; similar to 20S proteasome subunit PBA1 (PBA1) mRNA; [ co-ortholog (2of2) of At4g31300, ]
Potri.006G079700	AFLTLEELR_1091.6095(4);ELLQQDPALAR_1253.6848(1);TAFLELQGR_1034.5629(1)	not assigned.unknown	GO:0051082,GO:0006457,GO:0016272	PREFOLDIN 1		prefoldin-related KE2 family protein; similar to Swiss-Prot:O60925 prefoldin subunit 1 (Homo sapiens); prefoldin-related KE2 family protein; similar to Swiss-Prot:O60925 prefoldin; [ co-ortholog (1of2) of At2g07340, ]
Potri.006G082500	ALGLMPMLDQGEKDDK_1760.8557(5)	nucleotide metabolism.phosphotransfer and pyrophosphatases.misc	GO:0000287,GO:0004427,GO:0006796,GO:0005737	pyrophosphorylase 4		similar to inorganic pyrophosphatase; similar to putative (soluble); similar to pyrophosphate phospho-hydrolase; putative; similar to PPase; putative; similar to magnesium dependent soluble inorganic pyrophosphatase (Solanum tuberosum) GI:2706450; [ ortho
Potri.006G085400	GEELLSGAQR_1059.5429(1);GTTQQVELQVSK_1317.7009(1);LLAGSSEGGSAVFK_1322.6951(1);TSANQGLFR_993.5112(1);VFELGPVFR_1063.5935(1);YGAPPHGGFGAGLER_1485.7233(1)	protein.aa activation.aspartate-tRNA ligase	GO:0000166,GO:0004812,GO:0005524,GO:0006418,GO:0005737,GO:0003676,GO:0006412	Class II aminoacyl-tRNA and biotin synthetases superfamily protein	Aminoacyl-tRNA biosynthesis (pop00970 )	similar to aspartyl-tRNA synthetase; putative; similar to aspartate--tRNA ligase; putative; similar to simialr to aspartate-tRNA ligase (EC 6
Potri.006G086800	ELLVGKDDELLQTETR_1858.9756(1);LGGAEDVFVGDLR_1347.6903(1)	protein.degradation	GO:0003854,GO:0016616,GO:0006694,GO:0055114	NAD(P)-binding Rossmann-fold superfamily protein
Potri.006G092700	NLGVAMDFSPSSK_1352.6515(1)	stress.abiotic.cold	GO:0006950	Adenine nucleotide alpha hydrolases-like superfamily protein		similar to ENOD18 protein
Potri.006G097000	NTLGVPSGGWVALR_1426.7801(8)	secondary metabolism.simple phenols	GO:0016491,GO:0055114,GO:0005507	Laccase/Diphenol oxidase family protein		similar to laccase
Potri.006G102200	FLFSELNQK_1125.5939(2);VLLSVSNPDTR_1200.6583(4)	protein.degradation.metalloprotease	GO:0009987	metallopeptidase M24 family protein
Potri.006G102400	DAADAAGLLEK_1073.5473(1)	signalling.G-proteins	GO:0046907	Pleckstrin homology (PH) domain superfamily protein
Potri.006G102500	ALLVQPDR_911.5309(1)	fermentation.PDC	GO:0000287,GO:0030976,GO:0003824	Thiamine pyrophosphate dependent pyruvate decarboxylase family protein		similar to pyruvate decarboxylase
Potri.006G103700	FDVGNVVMVTGGR_1350.6834(8);GLPYLNTYDGR_1268.6270(8);GSFETLHVQDATGHEFATR_2084.9784(12);GSFETLHVQDATGHEFATR_2102.9890(12);LGNVFTLGK_948.5513(8);LSLLEEAR_930.5255(4);TYPSGFMDVVSLPK_1540.7716(8)	protein.synthesis.ribosomal protein.eukaryotic.40S subunit.S4	GO:0003723,GO:0006412,GO:0005840,GO:0005622,GO:0003735	Ribosomal protein S4 (RPS4A) family protein	Ribosome (pop03010 )
Potri.006G104400	AFLNNLTESVR_1263.6692(4);SAFSKPESLSEATTR_1610.8020(4)	signalling.G-proteins		prenylated RAB acceptor 1.B4
Potri.006G104500	LSSALATLLESK_1232.7096(4)	not assigned.unknown		Tautomerase/MIF superfamily protein		macrophage migration inhibitory factor family protein; MIF family protein; [ co-ortholog (3of3) of At5g01650, ]
Potri.006G109900	AQFNPNSYATQVGTDFLR_2028.9774(4);SPGVYDEDVFK_1255.5841(4);SPSTSNLLSLHSTR_1499.7812(1);TWAFNDGQWR_1280.5807(4)	cell wall.degradation.mannan-xylose-arabinose-fucose	GO:0004553,GO:0005975	Glycosyl hydrolase superfamily protein
Potri.006G110800	FLGLLATGMTADAR_1436.7566(1);LLDQTSVTHLFSLTK_1702.9374(1)	protein.degradation.ubiquitin.proteasom	GO:0004298,GO:0051603,GO:0005839,GO:0004175,GO:0006511,GO:0019773	20S proteasome subunit PAA2	Proteasome (pop03050 )	similar to Proteasome subunit alpha type 6-1 (EC 3
Potri.006G113300	AHGTAVGLPSEDDMGNSEVGHNALGAGR_2719.2489(1);AHGTAVGLPSEDDMGNSEVGHNALGAGR_2735.2438(1);ALEYADFDKFDR_1489.6958(1);AVDAQLASGGGR_1101.5647(1);DGDAVVTFNFR_1240.5957(1);FGHVTFFWNGNR_1482.6913(1);GWDAQVLGEAPYK_1433.7060(1);LDQLQLLLK_1083.6772(1);LHYAGMLQYDGELK_1637.7992(1);LPSQYLVTPPELER_1641.8846(1);LQLLTSHTLEPVPLALGGPGLK_2254.3169(1);LVDLALASGK_986.5881(1);LVDLALASGKLYDGEGFNYLK_2286.2016(1);LYDGEGFNYLK_…	not assigned.unknown	GO:0003824,GO:0046872,GO:0004619,GO:0030145,GO:0006007,GO:0005737	Phosphoglycerate mutase, 2,3-bisphosphoglycerate-independent	Carbon metabolism (pop01200 );Biosynthesis of amino acids (pop01230 );Citrate cycle (TCA cycle) (pop00020 );Glycolysis / Gluconeogenesis (pop00010 )	similar to Probable 2; similar to 3-bisphosphoglycerate-independent phosphoglycerate mutase 2 (EC 5
Potri.006G114800	AYLFPEGTAR_1124.5735(1);EAVAPYERPALSK_1412.7532(1);EAVAPYERPALSK_1430.7638(1);EGLSFACK_893.4186(1);EGLSFACK_911.4292(1);ELDDADKLVEALK_1440.7581(1);ELDDADKLVEALK_1458.7686(1);FGSYWLK_900.4614(1);GLELLLSTELVK_1314.7879(1);GTVAVGFNADSNGEVK_1564.7602(1);GTVAVGFNADSNGEVK_1565.7442(1);LLPEWYK_948.5189(1);LPGFHVCVGSGGER_1471.7111(1);LTDFGVQGADAK_1221.6110(1);QGVKPGELALLSK_1321.7838(1);QGVKPGELALLSK_1339…	redox.ascorbate and glutathione.ascorbate	GO:0016491,GO:0050660,GO:0055114	monodehydroascorbate reductase 1		similar to [Segment 5 of 8] Monodehydroascorbate reductase; similar to fruit isozyme (MDAR fruit) (Ascorbate free radical reductase fruit) (AFR reductase fruit)
Potri.006G116800	AAVPSGASTGVYEALELR_1790.9283(4);AAVPSGASTGVYEALELRDGGSDYLGK_2683.3210(4);ACNALLLK_902.5128(1);AVGNVNTLLGPALLGK_1536.9108(1);GNPTVEADVTTSDGVLSR_1817.8876(1);LAMQEFMLLPTGASSFK_1870.9442(1);LTAELGEK_860.4724(1);NLVLPVPAFNVLNGGSHAGNK_2119.1294(1);SFVSEYPLVSLEDPFDQDDWEHYAK_3016.3523(1);TYDLNFKEENNDGSK_1773.7926(1);VNQLGSVTESLEAVK_1573.8432(4);VQLVGDDLLVTNPK_1510.8475(1);VVLGMDVAASEFYGADK_1771.8571(1);…	glycolysis.cytosolic branch.enolase	GO:0000287,GO:0004634,GO:0006096,GO:0000015	Enolase	Carbon metabolism (pop01200 );Biosynthesis of amino acids (pop01230 );Citrate cycle (TCA cycle) (pop00020 );Glycolysis / Gluconeogenesis (pop00010 )	similar to phosphopyruvate hydratase (EC 4
Potri.006G117400	FDFSWGNPEYHQGTLENLK_2282.0513(1);LDFLSLSYTR_1214.6416(1);NSATLAGSLFTLHASQLR_1887.0083(1);SVEVLSGCLK_1091.5766(1);VLPLNFDGLSK_1202.6780(1);WSFSGAFEAR_1157.5374(1);VVDSMTDNLRPTR_1503.7584(1)	glycolysis.plastid branch.pyruvate kinase (PK)	GO:0000287,GO:0004743,GO:0030955,GO:0006096	Pyruvate kinase family protein	Carbon metabolism (pop01200 );Biosynthesis of amino acids (pop01230 );Purine metabolism (pop00230 );Glycolysis / Gluconeogenesis (pop00010 )	similar to pyruvate kinase; putative; similar to pyruvate kinase; similar to cytosolic isozyme (Glycine max) SWISS-PROT:Q42806; [ co-ortholog (1of3) of At2g36580, At3g52990, ]
Potri.006G121700	NLAVGHYHEATQPDALR_1874.9144(1);NLAVGHYHEATQPDALR_1891.9409(1)	transport.Major Intrinsic Proteins.TIP	GO:0005215,GO:0006810,GO:0016020	gamma tonoplast intrinsic protein		similar to Aquaporin TIP1
Potri.006G123200	DDPDFTWETVK_1352.6005(1);GLGFTSADVGLDADNCK_1739.7905(1);KLLLDTYGGWGAHGGGAFSGKDPTK_2533.2834(4);KLLLDTYGGWGAHGGGAFSGKDPTK_2515.2728(4);LCDQVSDALLDACLAQDPESK_2348.0745(1);LLLDTYGGWGAHGGGAFSGKDPTKVDR_2775.3849(4);NEGGAMVPLR_1043.5302(1);SVVASGLAR_859.4996(1);TAAYGHFGRDDPDFTWETVK_2313.0571(1);TCPWLRPDGK_1229.6096(1);TQVTVEYK_967.5095(1);VHTLLLSTQHDENVTNEQLAADLK_2689.3791(1);VLVNLEQQSPDLAQGVHGHLTK_238…	amino acid metabolism.synthesis.aspartate family.methionine	GO:0004478,GO:0006556,GO:0005524	methionine adenosyltransferase 3	Cysteine and methionine metabolism (pop00270 )	similar to S-adenosylmethionine synthetase; putative; similar to S-adenosylmethionine synthetase 3 (Methionine adenosyltransferase 3; similar to AdoMet synthetase 3) (Lycopersicon esculentum) SWISS-PROT:P43282; [ ortholog of At2g36880,]
Potri.006G125500	AHVLVMGATNRPNSLDPALR_2132.1393(12);AHVLVMGATNRPNSLDPALR_2114.1288(12);DFSTALLER_1051.5419(8);DTHGYVGADLAALCTEAALQCLR_2505.1861(8);EDENRLDEVGYDDVGGVR_2036.9156(1);ELQETVQYPVEHPEK_1825.8967(8);ELQETVQYPVEHPEKFEK_2212.0921(12);ELQETVQYPVEHPEKFEK_2230.1026(12);ELVELPLR_968.5775(8);ETVVEVPNVSWEDLGGLETVKR_2456.2667(1);FDRELDLGVPDEVGR_1716.8551(8);GLLLYGPPGSGK_1158.6517(8);KYQAFAQTLQQSR_1568.8180(4);LAE…	protein.degradation.AAA type	GO:0005524,GO:0009378,GO:0006281,GO:0006310,GO:0016887	ATPase, AAA-type, CDC48 protein	Protein processing in endoplasmic reticulum (pop04141 )	similar to Cell division cycle protein 48 homolog (Valosin containing protein homolog) (VCP)
Potri.006G126800	AAYDSGNSALENK_1339.6124(1);ALHGGNFQGTPLGVSMDNVR_2070.0185(4);ASSDWVMDSMDK_1371.5555(2);FELLEALTK_1063.6034(4);TSPQWLGPQLEVLR_1623.8853(4);VLTTGANGELHPSR_1452.7441(4)	secondary metabolism.phenylpropanoids.lignin biosynthesis.PAL	GO:0016841,GO:0009058	PHE ammonia lyase 1	Phenylpropanoid biosynthesis (pop00940 );Phenylalanine metabolism (pop00360 )	similar to phenylalanine ammonia-lyase (EC 4
Potri.006G129200	AGQFTTLLR_989.5415(6);AGQFTTLLR_1006.5680(6);AGTLNSLSDQQK_1262.6223(6);AGTLNSLSDQQK_1261.6383(6)	cell wall.cell wall proteins.AGPs.AGP		FASCICLIN-like arabinogalactan-protein 11		similar to fasciclin-like AGP 13
Potri.006G132200	SGFEGPWTPNPLVFDNSYFK_2302.0815(1);TGGPFGTLR_905.4839(1)	redox.ascorbate and glutathione.ascorbate	GO:0004601,GO:0020037,GO:0006979,GO:0055114	ascorbate peroxidase 2		similar to ASCORBATE PEROXIDASE; [ co-ortholog (2of2) of At3g09640, ]
Potri.006G132500	ASLRPDLVNYVHSNLSK_1913.0239(8);MALLAEAER_1003.5241(8);MVNADLAR_889.4560(8);NLPGVEVANVER_1296.6906(8);TMLSDSDYTEFENFTK_1927.8266(4);YAVVSALAASALPSLVMAR_1890.0517(8)	protein.synthesis.ribosomal protein.eukaryotic.60S subunit.L4/L1	GO:0003735,GO:0006412,GO:0005840	Ribosomal protein L4/L1 family	Ribosome (pop03010 )
Potri.006G133500	LAPPLDATAEQPPLFDGTTK_2082.0754(1);LTGESLDLLK_1088.6198(4)	misc.glutathione S transferases		Glutathione S-transferase family protein		similar to In2-1 protein
Potri.006G138600	SEGGLLLPSSAQTKPQAGEVVAVGEGK_2609.3781(1);TAGGLLLTEATK_1174.6678(4)	protein.folding	GO:0006457,GO:0005737	chaperonin 20		similar to 20 kDa chaperonin; similar to chloroplast (Protein Cpn21) (Chloroplast protein Cpn10) (Chloroplast chaperonin 10) (Ch-CPN10)
Potri.006G140000	LNLQPHPEGGFYSETFR_1991.9610(1)	not assigned.unknown
Potri.006G140400	ATELEVGVVR_1072.5997(6);ATSAGLKEQEALNFLEK_1848.9702(6);EQEALNFLEK_1220.6157(6);GKDSVCVVTQK_1220.6304(1);LFQVEYAFK_1144.6037(6);VLSTEELDEHLTALSERD_2057.0033(6);YGYEMPVDALAR_1384.6566(6);YLGLLATGMTADAR_1452.7515(1)	protein.degradation.ubiquitin.proteasom	GO:0004298,GO:0051603,GO:0005839,GO:0004175,GO:0006511,GO:0019773	20S proteasome subunit PAA2	Proteasome (pop03050 )
Potri.006G141700	DWREEGLVSPVK_1414.7325(1);GLSLSEQQLVDCAR_1575.7796(1);NSWGEDWGDNGYFK_1675.6659(1)	protein.degradation.cysteine protease	GO:0008234,GO:0006508	Cysteine proteinases superfamily protein		similar to early leaf senescence abundant cysteine protease
Potri.006G148600	AGLVNALKNK_1028.6099(4);ALGTELEWYPGK_1363.6892(4);GVPDFWLVAMK_1262.6602(4);LQSLTGQHSELLENLSPTVR_2222.1775(4);NNEVLAEELTERDEGALK_2030.0037(4);TYHMLDEDEPLLEK_1732.8098(4)	DNA.synthesis/chromatin structure	GO:0006334,GO:0005634	nucleosome assembly protein 1;2		similar to nucleosome assembly protein (NAP); putative; similar to nucleosome assembly protein 1 (Glycine max) GI:1161252; [ ortholog of At2g19480,]
Potri.006G153900	LDYGQDFFSR_1247.5691(1);LSLEFLR_877.5142(4);MLLFATGLDNLR_1363.7402(1);MVSSTPFER_1053.5034(4);NVEWGLDLASEHER_1654.7820(4);TNTLSAVAR_932.5160(4);YEVLQQR_935.4945(3);YLTEDLFK_1028.5299(1)	protein.aa activation.asparagine-tRNA ligase	GO:0000166,GO:0004812,GO:0005524,GO:0006418,GO:0005737,GO:0003676,GO:0006412	Class II aminoacyl-tRNA and biotin synthetases superfamily protein	Aminoacyl-tRNA biosynthesis (pop00970 )	similar to Asparaginyl-tRNA synthetase; similar to cytoplasmic 3 (EC 6
Potri.006G155700	LLSTFGPNK_976.5462(1)	amino acid metabolism.degradation.aromatic aa.tryptophan	GO:0003824,GO:0008152	ATP-dependent caseinolytic (Clp) protease/crotonase family protein
Potri.006G160600	LTACLDPDGWK_1275.6038(4)	amino acid metabolism.degradation.aspartate family.threonine		Glyoxalase/Bleomycin resistance protein/Dioxygenase superfamily protein		similar to lactoylglutathione lyase; putative; similar to glyoxalase I; putative; similar to putative lactoylglutathione lyase SP:Q39366; similar to GI:2494843 from (Brassica oleracea); [ co-ortholog (1of2) of At1g67280, ]
Potri.006G165300	DLDSAFQGAGQK_1236.5855(4);DTSQDEAGAAALK_1276.6016(4);SKFESWPQTTNVTVSEDGR_2168.0254(4);SSLNHDDLFLLDTK_1617.8119(4);VLEGFETVMFR_1327.6715(4)	cell.organisation	GO:0003779,GO:0007010	villin 4
Potri.006G165700	GTVELPGTNGETTTQGLDGLGQR_2302.1157(1);LGLTEPSELALHENAYGLAR_2154.1190(1);LSSLNVENVEENR_1502.7445(4);LSSLNVENVEENRR_1658.8456(6);LSSLNVENVEENRR_1640.8351(6);NAAYLGTPGK_991.5207(6);NAAYLGTPGK_992.5047(6);RLSSLNVENVEENRR_1797.9202(2);RLSSLNVENVEENRR_1814.9467(2);TASGKPFVDVLK_1243.7045(6);TASGKPFVDVLK_1261.7151(6);VDKGTVELPGTNGETTTQGLDGLGQR_2644.3060(1);YADELVK_837.4353(1)	PS.calvin cycle.aldolase	GO:0004332,GO:0006096	Aldolase superfamily protein	Carbon metabolism (pop01200 );Citrate cycle (TCA cycle) (pop00020 );Oxygenic photosynthesis in plants and cyanobacteria (pop_M00611 );Glycolysis / Gluconeogenesis (pop00010 );Carbon fixation in photosynthetic organisms (pop00710 )	similar to fructose-1; similar to 6-bisphosphate aldolase
Potri.006G166000	ELVVGGLDR_957.5364(2)	protein.aa activation.lysine-tRNA ligase	GO:0000166,GO:0004812,GO:0005524,GO:0006418,GO:0005737,GO:0003676,GO:0006412	lysyl-tRNA synthetase 1		similar to Lysyl-tRNA synthetase (EC 6
Potri.006G171200	TLDLLPGFSELR_1360.7471(2)	misc.UDP glucosyl and glucoronyl transferases	GO:0016758,GO:0008152	UDP-glucosyl transferase 78D2
Potri.006G171500	LLVLGLDNAGK_1112.6674(2)	protein.targeting.secretory pathway.unspecified	GO:0005525	ADP-ribosylation factor 3
Potri.006G184100	LPSSESDSLNK_1176.5743(3)	misc.plastocyanin-like	GO:0005507,GO:0009055	early nodulin-like protein 15
Potri.006G184200	VNMLLDNLPLVVPLR_1706.0033(1)	DNA.unspecified	GO:0016021	Endomembrane protein 70 protein family
Potri.006G184500	ELDVAEWK_989.4938(4);FDMGGSAAVLGAAK_1294.6460(4);GDLLAVGVTEK_1101.6150(4);GLTFDSGGYNLK_1271.6266(4);NFGEALAAAAKTAQASDVGLVLASTGSLSNESK_3179.6066(1);SGVADMVNTGAR_1177.5630(1);TLEVNNTDAEGR_1318.6233(4);YAEDVSSAVLFGK_1385.6947(1)	protein.degradation	GO:0004177,GO:0006508,GO:0005622	Cytosol aminopeptidase family protein		similar to leucine aminopeptidase
Potri.006G185000	DDLRLPTDDSLLTQLK_1842.9807(1);KLEDLVPSSHNCDVPHVNR_2216.0877(1);LPTDDSLLTQLK_1343.7417(1)	protein.synthesis.initiation	GO:0003723,GO:0003746,GO:0043022,GO:0006452,GO:0045901,GO:0045905,GO:0008612	eukaryotic elongation factor 5A-1		similar to eukaryotic translation initiation factor 5A isoform V
Potri.006G195300	EMPVVGGSGLFR_1248.6405(1)	stress.biotic.PR-proteins		Disease resistance-responsive (dirigent-like protein) family protein
Potri.006G197700	LTNSLQMHGR_1156.5892(1);QAVDLSPLR_998.5629(1);TLAECLADELLNAAK_1631.8309(1);VNQALYLLTTGAR_1419.7954(1)	protein.synthesis.ribosomal protein.eukaryotic.40S subunit.S5	GO:0006412,GO:0005840,GO:0005622,GO:0003735,GO:0015935	ribosomal protein 5B	Ribosome (pop03010 )	similar to 40S ribosomal protein S5-2
Potri.006G204900	SYGVLLPDQGVALR_1487.8217(4)	redox.peroxiredoxin.BAS1	GO:0016209,GO:0016491,GO:0055114,GO:0051920	2-cysteine peroxiredoxin B		similar to peroxiredoxin
Potri.006G205700	KLVQPPEGTYF_1278.6729(1);LFCDKDYPEKPPSVR_1850.9106(1);SWTGTVLGPHNTVHEGR_1847.9147(1);TLGSGGSSVVVPR_1215.6692(1)	protein.degradation.ubiquitin.E2	GO:0016881	ubiquitin E2 variant 1D-4		ubiquitin-conjugating enzyme family protein; similar to DNA-binding protein CROC-1B (Homo sapiens) GI:1066082; ubiquitin-conjugating enzyme family protein; similar to DNA-binding protein CROC-1B; [ co-ortholog (2of2) of At3g52560, At2g36060, ]
Potri.006G209700	LFEGEALLR_1047.5833(4);MLLTLDEK_962.5227(4);VQYALSR_836.4625(4);YGLLEESQNK_1180.5844(1)	protein.synthesis.ribosomal protein.eukaryotic.40S subunit.S9	GO:0019843,GO:0005622,GO:0003723	Ribosomal protein S4	Ribosome (pop03010 )
Potri.006G209800	LVGEYGLR_906.5043(6);QVVNLPSFMVR_1289.7035(6);RLQTLVFK_1004.6251(3);VHVSFYR_907.4785(2)	protein.synthesis.ribosomal protein.eukaryotic.40S subunit.S9	GO:0019843,GO:0005622,GO:0003723	Ribosomal protein S4	Ribosome (pop03010 )
Potri.006G213300	LTPDYDALDVANK_1434.7111(4);MYDLQTK_898.4339(4)	protein.synthesis.ribosomal protein.eukaryotic.60S subunit.L23A	GO:0003735,GO:0006412,GO:0005840,GO:0005622	ribosomal protein L23AB	Ribosome (pop03010 )
Potri.006G214200	LSLAQVLTVLSQK_1399.8519(6)	protein.synthesis.ribosomal protein.eukaryotic.60S subunit.L35	GO:0003735,GO:0006412,GO:0005622,GO:0005840	Ribosomal L29 family protein	Ribosome (pop03010 )	similar to 60S ribosomal protein L35 (RPL35B); [ co-ortholog (2of2) of At2g39390, ]
Potri.006G218600	YVVRPYTPLSDPDSK_1736.8854(1)	redox.misc	GO:0016491,GO:0055114	FAD/NAD(P)-binding oxidoreductase
Potri.006G219900	AYCTETRPFNQGSR_1686.7653(1);DASDGWLALR_1103.5480(1);LDYLVSSRPTAVNLSDAATK_2121.1186(1)	protein.synthesis.initiation	GO:0044237	NagB/RpiA/CoA transferase-like superfamily protein	Cysteine and methionine metabolism (pop00270 )	eukaryotic translation initiation factor 2B family protein; eIF-2B family protein; similar to CIG2 (Nicotiana tabacum) GI:15216226; similar to IDI2 (Hordeum vulgare subsp
Potri.006G220700	AYQGDCSVVGGDDAK_1541.6537(1);ESTLYDNPGLGCLALQYLK_2155.0740(1)	PS.lightreaction.other electron carrier (ox/red).ferredoxin		ferredoxin-related
Potri.006G222100	DGYMLSSGQPVK_1281.6144(8);ELAEDGYSGVEVR_1423.6700(8);ELTSVVQK_885.5040(12);ELTSVVQK_903.5146(12);FKDGYMLSSGQPVK_1556.7777(8);FKFPENGVELYAEK_1671.8265(8);GLCALAQAESLR_1288.6678(8);LMLDWDPK_1017.5074(8)	protein.synthesis.ribosomal protein.eukaryotic.40S subunit.S3	GO:0003735,GO:0006412,GO:0005622,GO:0005840,GO:0003723	Ribosomal protein S3 family protein	Ribosome (pop03010 )	similar to 40S ribosomal protein S3 (RPS3C); [ co-ortholog (2of5) of At3g53870, At5g35530, At2g31610, ]
Potri.006G222900	AADNQLYVATCSPAR_1636.7748(1)	misc.nitrilases, *nitrile lyases, berberine bridge enzymes, reticuline oxidases, troponine reductases	GO:0016810,GO:0006807	Nitrilase/cyanide hydratase and apolipoprotein N-acyltransferase family protein		carbon-nitrogen hydrolase family protein; similar to Nit protein 2 (Homo sapiens) GI:9367116; similar to carbon-nitrogen family; carbon-nitrogen hydrolase family protein; similar to Nit protein 2 (Homo sapiens) GI:9367116; similar to c; [ ortholog of At5g
Potri.006G223900	AMASTPADVK_990.4925(1);VQVEDDNVLVLSGER_1671.8548(1)	stress.abiotic.heat		17.6 kDa class II heat shock protein		similar to heat shock protein 17
Potri.006G224500	AKEVEEFFASR_1312.6532(1);ETALLYDDQHSAAANK_1746.8293(1);ETALLYDDQHSAAANK_1728.8188(1);ETAWAWLK_986.5094(1);ETAWAWLK_1004.5200(1);EVEEFFASR_1113.5211(1);FGLLDDSFALCMAR_1615.7607(1);FHAFLEDR_1034.5054(1);GEVLTALAYFR_1239.6732(1);GYFAVPYALPK_1225.6616(1);HDLTLDEASR_1156.5593(1);HDLTLDEASRR_1312.6604(1);NMAVTQFEPVDAR_1477.7104(1);QQGYPVVSVK_1104.6048(1);SDYDSLLQVYR_1358.6587(1);SFLLQTK_836.4876(1);SQD…	protein.degradation	GO:0008237,GO:0008270,GO:0006508	aminopeptidase M1
Potri.006G225700	ASSAPEGSQFDAR_1364.6077(1);EDQRLLSAGVHVVVGTPGRVFDMLR_2751.4723(1);FYNVTVEELPSNVADLL_1922.9746(1);MLSDLQR_862.4451(1);QFYVNVDKEEWK_1566.7587(1);QFYVNVDKEEWK_1584.7693(1)	RNA.processing.RNA helicase	GO:0003676,GO:0005524,GO:0008026,GO:0004386	eukaryotic translation initiation factor 4A1	RNA transport (pop03013 )	similar to translation initiation factor eIF-4A
Potri.006G229300	EELAELEK_960.4884(6);EELAELEK_942.4779(6);ESPYLTHPLFNTYHTEHELLR_2597.2783(4);EYAAFPASWLR_1310.6528(1);FGVPMGYGGPHAAFLATSQEYK_2328.1118(4);GAPHPPSLLMGDAWTKPYSR_2181.0910(1);GNLNVEELR_1043.5480(4);GVNGTVAHEFLVDLR_1627.8438(4);KLGTVEVQGLPFFDTVK_1878.0371(6);LALLNANYMAK_1221.6660(1);LENYYPLLFR_1327.7045(4);LGTVEVQGLPFFDTVK_1749.9422(6);LLGVSVDSSGKPALR_1498.8588(5);NLTCTLLSVSQVVEEQAAATA_2205.1068(1);N…	amino acid metabolism.degradation.serine-glycine-cysteine group.glycine	GO:0016829,GO:0006520,GO:0004375,GO:0055114	glycine decarboxylase P-protein 1		similar to P-protein subunit of glycine decarboxylase enzyme complex
Potri.006G235100	GLNQVYLLGGDGTQK_1562.8173(3);VLGLDGGYR_949.5102(1)	glycolysis.plastid branch.phosphofructokinase (PFK)	GO:0003872,GO:0006096,GO:0005945	phosphofructokinase 3	Carbon metabolism (pop01200 );Glycolysis / Gluconeogenesis (pop00010 )
Potri.006G241500	VGALSLVCK_946.5391(4)	amino acid metabolism.synthesis.central amino acid metabolism.aspartate.aspartate aminotransferase	GO:0016740,GO:0030170,GO:0009058,GO:0016769,GO:0008483,GO:0006520	aspartate aminotransferase 3	Carbon metabolism (pop01200 );Carbon fixation in photosynthetic organisms (pop00710 )
Potri.006G241600	EYHLYMTSDGR_1371.5998(4);LNLGVGAYR_962.5418(8);LSAKLMFGANCPALQENR_2020.0103(1);TEEGKPLVLNVVR_1453.8373(4);VTTVQCLSGTGSLR_1478.7632(4);YYDPATR_885.4101(1)	amino acid metabolism.synthesis.central amino acid metabolism.aspartate.aspartate aminotransferase	GO:0016740,GO:0030170,GO:0009058,GO:0016769,GO:0008483,GO:0006520	aspartate aminotransferase 3	Carbon metabolism (pop01200 );Carbon fixation in photosynthetic organisms (pop00710 )	similar to aspartate transaminase (EC 2
Potri.006G242000	FDPLWNTLLLGGVK_1572.8784(2);HSLLGASGELSDFQELMR_1989.9699(3);LTEEGVTLSQPYALK_1648.8792(1)	protein.degradation.ubiquitin.proteasom	GO:0004298,GO:0051603,GO:0005839	20S proteasome beta subunit G1	Proteasome (pop03050 )
Potri.006G250000	EALGALPLYQR_1230.6841(4);SYLQEMLAFVK_1328.6919(1)	mitochondrial electron transport / ATP synthesis.cytochrome c reductase	GO:0008121,GO:0006122	Cytochrome bd ubiquinol oxidase, 14kDa subunit		similar to putative ubiquinol-cytochrome c reductase (At4g32470) mRNA; similar to ubiquinol-cytochrome C reductase complex 14 kDa protein; putative; similar to SP|P48502|Ubiquinol cytochrome-C reductase complex 14 kDa protein EC (1 10
Potri.006G250300	FYCWDTAGQEK_1404.5889(4);HLTGEFEK_960.4785(4);KYEPTLGVEVHPLDFFTNCGK_2451.2013(6);KYEPTLGVEVHPLDFFTNCGK_2433.1908(6);LVLVGDGGTGK_1015.5782(4);NLQYYELSAK_1228.6208(4);NVPTWHR_909.4690(4);SNYNFEKPFLYLAR_1761.8959(4);VCENLPLVLCGNK_1515.7659(4);VCENLPLVLCGNKVDVK_1957.0246(4);YEPTLGVEVHPLDFFTNCGK_2323.1064(4)	signalling.G-proteins	GO:0005525,GO:0007264,GO:0003723,GO:0003724,GO:0005622	RAN GTPase 3		similar to RAN1B
Potri.006G253900	SLQDAYLNALR_1263.6692(3)	lipid metabolism.lipid degradation.lysophospholipases.phospholipase D	GO:0005515,GO:0003824,GO:0008152	phospholipase D alpha 1
Potri.006G260200	VATVQGLSGTGSLR_1345.7434(1)	amino acid metabolism.synthesis.central amino acid metabolism.aspartate.aspartate aminotransferase	GO:0016740,GO:0030170,GO:0009058,GO:0016769,GO:0008483,GO:0006520	aspartate aminotransferase 5		similar to aspartate aminotransferase 2
Potri.006G264500	LVDSAENLGEVLR_1414.7536(6)	not assigned.unknown	GO:0016021	Endomembrane protein 70 protein family		similar to endomembrane protein 70; putative; similar to TM4 family; [ co-ortholog (1of2) of At5g10840, At5g25100, ]
Potri.006G266200	ELGVLDDWEK_1203.5892(4)	redox.ascorbate and glutathione	GO:0020037	membrane-associated progesterone binding protein 2		similar to cytochrome b5 domain-containing protein; similar to SP|P70580|Membrane associated progesterone receptor component 1 {Rattus {norvegicus} ; [ co-ortholog (2of2) of At2g24940, ]
Potri.006G273300	ALSSPNLDLQK_1185.6474(1);AQVSYAQPDDLLDFYHLK_2123.0444(4);EALEGSDVSAK_1105.5372(4);ELLETNPK_943.5095(4);GMSQLELEDEVQDDLKR_2004.9543(4);GTPALATELK_1000.5673(4);LLDTFYQLR_1168.6361(4);LNETELLEPLLPSVLQNLEHR_2457.3348(4);LPHGEQLLVDAPEMLEK_1918.9943(1);LVERPQNYLLAPESSK_1843.9912(1);NNLQHPNEYLR_1397.6920(4);NSQQPSSVTVSSR_1376.6764(4);TQGLALSLGDK_1102.6103(4);VAVNTLLQSEK_1201.6787(4);VLSTELDQSAK_1190.626…	cell.vesicle transport	GO:0006886,GO:0016192,GO:0030117,GO:0005198,GO:0030126	Coatomer, beta subunit		similar to putative coatmer beta subunit; similar to beta-coat protein; similar to beta-COP
Potri.007G001000	DATDLLSSWLGK_1305.6685(1);LPDGLSSLELQSNQLSGFLSR_2261.1772(1);LQQLSLAR_928.5574(1);SLTHLSLSSNR_1214.6488(1);VTDLVLQGPAR_1168.6684(1)	signalling.receptor kinases.leucine rich repeat XI	GO:0005515	Leucine-rich repeat (LRR) family protein
Potri.007G004600	FGENVLDATK_1093.5524(3);TQVLPPLPEDR_1264.6896(3)	protein.degradation	GO:0004222,GO:0006508	Zincin-like metalloproteases family protein
Potri.007G005100	AGELGMVSGLPQDHLR_1679.8534(1)	mitochondrial electron transport / ATP synthesis.NADH-DH.localisation not clear	GO:0016651,GO:0022900,GO:0005743	NADH-ubiquinone oxidoreductase-related
Potri.007G012500	TVTAMDVVYALK_1310.7025(3)	DNA.synthesis/chromatin structure.histone	GO:0003677,GO:0006352,GO:0005634,GO:0006334,GO:0000786	Histone superfamily protein
Potri.007G013400	VGELSDLVDTDSGVHLLLR_2038.0815(1)	cell.cycle	GO:0016853	peptidylprolyl cis/trans isomerase, NIMA-interacting 1
Potri.007G016400	AESWESVRDEVDSMLK_1880.8695(1);DKNSWEDPDAFKPSR_1791.8297(1);FLDSLLDDHLQK_1443.7478(1);FLDSLLDDHLQKR_1599.8489(1);GLPLVGSMHMMDQLTHR_1922.9398(1);GNHFEFLPFGSGR_1464.7019(8);LLQEFSK_864.4825(3);MGYLHMVTVSSPELAR_1790.8928(1);NEGQDEFLK_1079.5004(3);NSWEDPDAFKPSR_1548.7077(1);VMLNAYALGR_1107.5979(3);VQQELADVVGLER_1455.7802(3)	misc.cytochrome P450	GO:0005506,GO:0009055,GO:0016705,GO:0020037,GO:0055114	ferulic acid 5-hydroxylase 1	Phenylpropanoid biosynthesis (pop00940 )	similar to cytochrome P450
Potri.007G018000	VDVDELK_817.4302(3)	redox.thioredoxin	GO:0045454,GO:0016491,GO:0015035,GO:0009055,GO:0006662	thioredoxin H-type 1		similar to thioredoxin h
Potri.007G026400	AASTLLATGGYGR_1237.6535(1);AVLELENYGLPFSR_1607.8428(3);SSYTVVDHTYDAVVVGAGGAGLR_2294.1412(1)	TCA / org transformation.TCA.succinate dehydrogenase	GO:0009055,GO:0016491,GO:0055114	succinate dehydrogenase 1-1		similar to Succinate dehydrogenase [ubiquinone] flavoprotein subunit; similar to mitochondrial (EC 1
Potri.007G029700	ALKNPVELDGLKK_1424.8471(1);DGAAVVQYLVWLDK_1576.8370(2);EFVSGFTGSAGLALVTK_1683.8952(1);LTEVTVSDK_991.5306(2);LTEVTVSDKLEGFR_1593.8483(2);LVQTETNLVDEVWK_1673.8745(1);LWVDPGSCCYALYSK_1818.8190(1);TVHFGNPSTHEK_1353.6546(2);WQLTFAK_893.4880(1)	protein.degradation	GO:0009987,GO:0016787	aminopeptidase P1		similar to aminopeptidase P; similar to Xaa-Pro aminopeptidase 2 (Lycopersicon esculentum) GI:15384991; similar to aminopeptidase P; similar to Xaa-Pro aminopeptidase 2 (Lycopersicon esculentum) GI:15384991; similar to contains; [ co-ortholog (1of2) of At
Potri.007G031000	AGETDEPAMYR_1239.5310(3)	protein.glycosylation	GO:0004579,GO:0018279,GO:0005789	dolichyl-diphosphooligosaccharide-protein glycosyltransferase 48kDa subunit family protein	N-Glycan biosynthesis (pop00510 )	dolichyl-diphosphooligosaccharide-protein glycosyltransferase 48kDa subunit family protein; similar to SP|Q05052|Dolichyl diphosphooligosaccharide-protein--glycosyltransferase 48 kDa subunit precursor EC (2 4
Potri.007G036500	LLLLGGTGYLGK_1204.7300(6)	secondary metabolism.flavonoids.isoflavones.isoflavone reductase	GO:0003854,GO:0016616,GO:0006694,GO:0055114,GO:0003824,GO:0050662,GO:0044237,GO:0009058	NmrA-like negative transcriptional regulator family protein
Potri.007G038300	DQLGSFTYFPSTLLHR_1881.9494(1);VSYLNSDTPLK_1236.6470(1)	misc.oxidases - copper, flavone etc	GO:0016491,GO:0055114,GO:0005507	SKU5 similar 17		multi-copper oxidase type 1 family protein; similar to pollen-specific BP10 protein (SP|Q00624|Brassica)(napus ; [ ortholog of At5g66920,]
Potri.007G045200	EATEGLAYNWK_1281.6110(3);LFNASGLR_877.4890(1)	signalling.MAP kinases		PLC-like phosphodiesterases superfamily protein
Potri.007G047200	ALSPQVLEASLK_1255.7256(2);VSPDVEQLFR_1189.6212(1)	development.storage proteins	GO:0045735	RmlC-like cupins superfamily protein		cupin family protein; similar to legumin (11S-globulin) from Ginkgo biloba (GI:949869); similar to 11S globulin from Avena sativa (GI:472867); [ co-ortholog (2of2) of At1g07750, At2g28680, ]
Potri.007G060900	DAYCLLNFGDSLTTDHLSPAGSLHK_2732.2985(6);DFNSYGSR_945.4061(8);LLGGEVGPK_869.5091(3);LLLESALR_914.5669(8);LSVFDVAMR_1037.5448(3);LVELPFKPAR_1169.7041(6);NCDEFQVK_1039.4514(3);SNLVGMGLLPLCFK_1548.8277(6);TLEKPGGEFGK_1162.6103(3);TSLAPGSGVVTK_1116.6259(8);VLLQDFTGVPAVVDLACMR_2104.0930(3);YYSLPALNDPR_1308.6583(3)	TCA / org transformation.TCA.aconitase	GO:0008152	aconitase 1	Carbon metabolism (pop01200 );2-Oxocarboxylic acid metabolism (pop01210 );Glyoxylate and dicarboxylate metabolism (pop00630 );Biosynthesis of amino acids (pop01230 );Citrate cycle (TCA cycle) (pop00020 )
Potri.007G062100	FSTVLHER_988.5211(7)	redox.dismutases and catalases	GO:0004096,GO:0020037,GO:0055114	catalase 2
Potri.007G065700	AYLPVVESFGFSGTLR_1742.9112(1);DLQDDFMGGAELLK_1551.7359(1);DSVVAGFQWASK_1294.6426(3);EGALAEENMR_1119.5099(3);FSVSPVVR_890.5094(3);FTAEELR_865.4414(3);GFVQFCYEPLK_1387.6715(3);GGGQVLPTAR_955.5320(3);GVQYLNELK_1063.5782(3);GVQYLNELKDSVVAGFQWASK_2339.2030(3);LLSEEFGWDK_1223.5943(3);LLSEEFGWDKDLAK_1650.8374(3);LRPVLTVNK_1039.6622(5);LRPVLTVNK_1021.6517(5);LWGENFFDPATK_1424.6845(3);LWGENFFDPATKK_1552.7…	protein.synthesis.elongation	GO:0003924,GO:0005525	Ribosomal protein S5/Elongation factor G/III/V family protein		similar to elongation factor 2; putative; similar to EF-2; putative; similar to ELONGATION FACTOR 2 GB:O14460 from (Schizosaccharomyces pombe); similar to encodes a translation elongation factor 2-like protein that is involved in cold-induced translation
Potri.007G069600	DLNWPLGWPVGGFPGPQGPYYCGVGADK_3004.4087(1);GNNLLVMCDAYTPAGEPLPTNK_2375.1370(8);GNNLLVMCDAYTPAGEPLPTNKR_2531.2381(8);HETADLNTFSWGVANR_1799.8460(9);HETADLNTFSWGVANR_1817.8565(9);LLAEYLWLGGSGMDLR_1793.9255(8)	N-metabolism.ammonia metabolism.glutamine synthetase	GO:0004356,GO:0006807,GO:0006542	glutamine synthase clone R1
Potri.007G070300	AFALLSEEGLAK_1248.6834(3)	protein.aa activation.alanine-tRNA ligase	GO:0000166,GO:0004813,GO:0005524,GO:0006419,GO:0005737,GO:0006412	Alanyl-tRNA synthetase	Aminoacyl-tRNA biosynthesis (pop00970 )
Potri.007G071100	VEAAPAVLPAK_1065.6303(3)	protein.synthesis.ribosome biogenesis.Pre-rRNA processing and modifications.snoRNPs	GO:0003676	nucleolin like 2
Potri.007G076900	DSNDLLNSWAMNLEK_1749.8112(2);LAFLLEQVR_1088.6463(5)	protein.degradation.ubiquitin.proteasom	GO:0005515	26S proteasome regulatory subunit, putative (RPN5)	Proteasome (pop03050 )	similar to 26S proteasome regulatory subunit; similar to putative (RPN5); similar to p55 protein-like; similar to 26S proteasome regulatory subunit; similar to putative (RPN5); similar to p55 protein-like; [ co-ortholog (1of2) of At5g09900, At5g64760, ]
Potri.007G079500	DAVEAMETQR_1149.5205(3);FETALGVLR_1005.5728(1);GLSDELGVEAMTMDALEK_1908.8929(1);GMALLMAEFDK_1225.5955(2)	not assigned.unknown		copper ion binding;cobalt ion binding;zinc ion binding		similar to expressed protein in Arabidopsis thaliana; similar to expressed protein in Arabidopsis thaliana; [ co-ortholog (1of2) of At2g21870, ]
Potri.007G080900	LQLLDLPGLLEGAK_1479.8781(1)	signalling.G-proteins	GO:0005525,GO:0015093,GO:0015684,GO:0016021,GO:0005622	GTP-binding protein-related		similar to GTP-binding protein; putative; similar to SP|Q9Y295|Developmentally regulated GTP binding-protein 1 DRG (1 {Homo) {sapiens} ; [ ortholog of At4g39520,]
Potri.007G085200	DDEVQVVR_959.4793(3);LLMSAPLSTDLR_1316.7242(5)	protein.synthesis.ribosomal protein.eukaryotic.60S subunit.L26	GO:0015934,GO:0006412,GO:0003735	Translation protein SH3-like family protein	Ribosome (pop03010 )	similar to 60S ribosomal protein L26B
Potri.007G088400	SQLSRLSVVVKAESR_1658.9548(1);YTPNAGTQELR_1249.6171(6)	amino acid metabolism.synthesis.central amino acid metabolism.aspartate.aspartate aminotransferase	GO:0016740,GO:0030170,GO:0009058,GO:0016769	aspartate aminotransferase
Potri.007G091000	GGTDSLLSVR_1004.5371(6)	not assigned.unknown	GO:0005515	Lipase/lipooxygenase, PLAT/LH2 family protein
Potri.007G091100	GNLDLFSGR_978.5003(6)	not assigned.unknown	GO:0005515	Lipase/lipooxygenase, PLAT/LH2 family protein
Potri.007G092500	AQLNATLNHYNNAFGNALNK_2188.0894(3);AYSDEELLR_1095.5317(6);CLTYPEK_910.4339(3);DAYLANEATK_1095.5317(3);DAYLANEATKR_1251.6328(3);DLAGDTSGDYER_1298.5495(1);DLDKELSSDFER_1453.6805(3);ELSSDFER_982.4476(3);FTSSNWVLMELACTR_1814.8564(3);LLVPLVSAFR_1114.6983(3);MLLALLGHGDA_1110.5976(3);SLEEDVAYHTTGDFR_1739.7871(3);SLEEDVAYHTTGDFRK_1867.8821(3);VPASVPPPYEDAEQLHK_1876.9440(1);VYAEAYGQDLLK_1369.6998(1);YEGEEV…	cell.organisation	GO:0005509,GO:0005544	annexin 2		similar to Annexin-like protein RJ4
Potri.007G095700	AFATGGYAAMQR_1243.5888(9);QLDGAHVEFLR_1267.6430(19);QLDGAHVEFLR_1284.6695(19);QLDGAHVEFLR_1266.6589(19);WSLESWK_935.4621(3)	amino acid metabolism.synthesis.aromatic aa.chorismate.3-deoxy-D-arabino-heptulosonate 7-phosphate synthase	GO:0003849,GO:0009073	3-deoxy-D-arabino-heptulosonate 7-phosphate synthase 1	Biosynthesis of amino acids (pop01230 );Phenylalanine, tyrosine and tryptophan biosynthesis (pop00400 )
Potri.007G096000	VVLLGDSAVGK_1057.6252(1)	signalling.G-proteins	GO:0005525,GO:0007264,GO:0005622	RAB GTPase homolog A4A		similar to GTP-BINDING PROTEIN 3; [ co-ortholog (1of4) of At4g39990, ]
Potri.007G096300	FNLANPTTGCQK_1350.6471(5)	protein.synthesis.ribosomal protein.eukaryotic.40S subunit.S6	GO:0003735,GO:0006412,GO:0005622,GO:0005840	Ribosomal protein S6e	Ribosome (pop03010 )
Potri.007G104000	LLLELNR_870.5407(10);VTGEFLTFPGGGTQFK_1685.8533(1)	stress.abiotic.drought/salt	GO:0008168,GO:0008152	S-adenosyl-L-methionine-dependent methyltransferases superfamily protein		similar to dehydration-responsive protein-related; similar to early-responsive to dehydration stress ERD3 protein (Arabidopsis thaliana) GI:15320410; [ co-ortholog (1of3) of At1g29470, At2g34300, ]
Potri.007G116400	AAPLPASEAATDSVVK_1526.8061(1);AAPLPASEAATDSVVKN_1640.8490(1);CANLFEALVGTLR_1463.7675(1);VTFGVLFNDDR_1282.6426(1)	not assigned.unknown				similar to expressed protein in Arabidopsis thaliana; [ ortholog of At4g33640,]
Potri.007G116900	FLTHEVPFSELNK_1560.8057(6)	not assigned.unknown		alcohol dehydrogenase 1
Potri.007G129700	EAGALLSYDPNLR_1418.7274(1);ENDVLASGLNFDTGAR_1678.8031(1);LLLVTLGENGCK_1317.7083(1);LLLVTLGENGCK_1316.7243(1);LVDDQSVLEDEQK_1517.7330(1);VSDVELEFLTGSNK_1537.7744(1)	major CHO metabolism.degradation.sucrose.fructokinase		pfkB-like carbohydrate kinase family protein
Potri.007G134700	VFLDSGDLLLNLQK_1574.8788(1)	mitochondrial electron transport / ATP synthesis.NADH-DH.complex I	GO:0016020	prohibitin 6		similar to PROHIBITIN 2; [ co-ortholog (1of2) of At1g03860, At4g28510, At2g20530, ]
Potri.007G143600	TFTSYTPGSPLR_1326.6688(1)	misc.oxidases - copper, flavone etc	GO:0008270,GO:0016491,GO:0055114	alkenal reductase		similar to NADP-dependent oxidoreductase; putative; similar to probable NADP-dependent oxidoreductase (zeta-crystallin homolog) P1 (SP|Q39172|gi)(886428:and) P2 SP|Q39173 (gi|886430)(; similar to Arabidopsis thaliana; similar to allyl alcohol dehydrogenas
Potri.007G146300	ASSDKPELVDR_1258.6274(1);DFGSALWDMLR_1310.6198(1);DFLQDLGEK_1064.5259(1);FSFEETVAVLHLK_1519.8155(1);LEGALGFGKPTADVTELHFPTLNLEK_2797.4771(1);LLSGLLPDAGTLR_1325.7787(1);NGLNYVDLPLTFKPK_1719.9316(1);NPNPVPLPLLDLNYLLESDGRK_2477.3399(1);VKDFLQDLGEK_1291.6892(1)	development.late embryogenesis abundant		Late embryogenesis abundant protein, group 2
Potri.007G147300	EDVRPLFWANRPK_1609.8598(1);EDVRPLFWANRPK_1627.8703(1);QLGLTCPLVPGLMPLNNYK_2128.1294(1);TLHLYTLNMEK_1344.6980(1);TLHLYTLNMEK_1378.7035(1);TLHLYTLNMEK_1362.7086(1)	C1-metabolism.methylenetetrahydrofolate reductase	GO:0004489,GO:0006555,GO:0055114	methylenetetrahydrofolate reductase 2		similar to Methylenetetrahydrofolate reductase (EC 1
Potri.008G005000	NLLHFYNLANQAVER_1801.9344(1);VTYLAPPGQYSLK_1436.7784(1)	transport.p- and v-ATPases.H+-transporting two-sector ATPase	GO:0005524,GO:0016820,GO:0015991,GO:0033178,GO:0046933,GO:0046961,GO:0015992,GO:0046034,GO:0016469	vacuolar ATP synthase subunit A		similar to Vacuolar ATP synthase catalytic subunit A (EC 3
Potri.008G008900	FVDGNPQKPLVR_1369.7587(1)	mitochondrial electron transport / ATP synthesis.F1-ATPase	GO:0046933,GO:0046961,GO:0015986,GO:0000275	ATP synthase epsilon chain, mitochondrial
Potri.008G009500	LAVQLVAGGSGLK_1212.7310(1)	amino acid metabolism.synthesis.serine-glycine-cysteine group.serine.phosphoglycerate dehydrogenase	GO:0016616,GO:0051287,GO:0008152,GO:0055114,GO:0016597,GO:0048037,GO:0004455,GO:0008652,GO:0006564,GO:0004617	D-3-phosphoglycerate dehydrogenase	Carbon metabolism (pop01200 );Biosynthesis of amino acids (pop01230 );Glycine, serine and threonine metabolism (pop00260 )
Potri.008G012400	FGHAENSAYLFDPDLYTDGR_2288.0255(1);LSVQGLDGVLFPLEEKEKSDTK_2432.2919(1);VLAQEADGSVK_1116.5895(1)	cell wall.cell wall proteins.AGPs.AGP		FASCICLIN-like arabinogalactan protein 17 precursor
Potri.008G027100	FDFSWGDTDYHQETLDNLK_2331.0200(1);GLYPVETLSTVGR_1391.7529(1)	glycolysis.cytosolic branch.pyruvate kinase (PK)	GO:0000287,GO:0004743,GO:0030955,GO:0006096	Pyruvate kinase family protein	Carbon metabolism (pop01200 );Biosynthesis of amino acids (pop01230 );Purine metabolism (pop00230 );Glycolysis / Gluconeogenesis (pop00010 )
Potri.008G034800	NDFYLTGESYAGHYLPAFAAR_2363.1091(1);NLEVGLPALLEDGLK_1580.8894(1);VSNLLYVDQPTGTGYSYSTDRR_2492.2052(1)	protein.degradation.serine protease	GO:0004185,GO:0006508	SERINE CARBOXYPEPTIDASE-LIKE 49		similar to Serine carboxypeptidase precursor (EC 3
Potri.008G038100	AGVNVHYYEDEAAPTGTCAVCVVGGER_2881.2880(1);DVQENALPYMDYVFGNETEAR_2461.0976(1);EKLVDTNGAGDAFVGGFLSQLVQEKPLEDCVK_3464.7254(1);LTVLTQGADPVVVAEDGK_1811.9749(1);LTVLTQGADPVVVAEDGKVK_2039.1383(1);LVDTNGAGDAFVGGFLSQLVQEKPLEDCVK_3207.5878(1);LVDTNGAGDAFVGGFLSQLVQEKPLEDCVK_3206.6038(1);RLTVLTQGADPVVVAEDGK_1968.0760(1);RPENWALVEK_1241.6637(1);RPENWALVEK_1224.6371(1)	nucleotide metabolism.salvage.nucleoside kinases.adenosine kinase	GO:0006166,GO:0004001	adenosine kinase 2
Potri.008G038200	ASSDWVMDSMNK_1370.5715(1);FLNAGLFGNGTESTHTLPHSASR_2414.1847(1);FLNAGLFGNGTESTHTLPHSASR_2415.1687(1);KTAEAVELLK_1101.6514(1);LELENGNPALPNR_1436.7492(1);LELENGNPALPNR_1437.7332(1);LGAFEEELK_1035.5357(1);LLDPMLECLK_1231.6425(1);QVLVDHALMNGEK_1453.7468(1);VGSPGEEFDK_1064.4895(1);VGSPGEEFDKVFTALCAGK_2011.9794(1)	secondary metabolism.phenylpropanoids.lignin biosynthesis.PAL	GO:0016841,GO:0009058	PHE ammonia lyase 1	Phenylpropanoid biosynthesis (pop00940 );Phenylalanine metabolism (pop00360 )	similar to phenylalanine ammonia-lyase
Potri.008G042700	ARYDELLK_1007.5520(3);MLPTKPMVVETFSEYPPLGR_2292.1767(1);SHLNLVVLGHVDSGK_1574.8649(3);VETGVLKPGTVVTFGPTGLTTEVK_2430.3490(1)	protein.synthesis.elongation	GO:0003924,GO:0005525	GTP binding Elongation factor Tu family protein		similar to ADR12-2 protein - soybean
Potri.008G043800	AFNEVNSQLETK_1379.6801(1);ELAEVQELK_1058.5728(1);FSQEPEPLDWEYYR_1858.8283(1)	mitochondrial electron transport / ATP synthesis.F1-ATPase	GO:0015078,GO:0015986,GO:0000276	ATP synthase D chain, mitochondrial		similar to ATP synthase D chain-related; weakly similar to ATP synthase D chain; similar to mitochondrial (EC 3
Potri.008G045900	EATGFGFDLK_1084.5310(1);LKNNQEGVDPDDLYSQVPYEK_2451.1674(1);LVSLANDFK_1006.5568(1)	protein.degradation	GO:0008237,GO:0008270,GO:0019370,GO:0006508	peptidase M1 family protein		peptidase M1 family protein; similar to SP|P09960|Leukotriene A 4-hydrolase EC (3 3
Potri.008G051700	GQALADEYGLK_1164.5895(3);TNLNVEEVFFSLAR_1638.8486(1)	signalling.G-proteins	GO:0003924,GO:0005525,GO:0007264,GO:0005634,GO:0005737,GO:0005622	RAB GTPase homolog 8A		similar to GTP-binding protein
Potri.008G053100	LLVTGGAGFLGSHLVDR_1711.9490(1);SFCYVSDMVDGLLR_1661.7662(3)	cell wall.precursor synthesis.UXS	GO:0003854,GO:0016616,GO:0006694,GO:0055114,GO:0003824,GO:0050662,GO:0044237,GO:0009058,GO:0008831,GO:0045226	UDP-XYL synthase 6		similar to thymidine diphospho-glucose 4-6-dehydratase homolog
Potri.008G054000	FSDPSVQSDVK_1208.5794(1);MDEDAPSTGGSGAGPK_1476.6271(1);MYQGDGADMGGR_1257.4987(1);NQVAMNPVNTVFDAK_1647.8159(1);SLNPDEAVAYGASVQAALLSGEGNEK_2590.2631(4);VLAGPGDKPMLVVTYKGEEK_2131.1468(1)	stress.abiotic.heat	GO:0000902,GO:0005524	heat shock cognate protein 70-1	Spliceosome (pop03040 )	similar to heat shock protein 70; putative; similar to HSP70; putative; similar to strong similarity to heat shock protein GI:425194 (Spinacia oleracea); [ co-ortholog (3of3) of At3g12580, ]
Potri.008G054600	NALENYSYNMR_1374.6107(1);YSDASVQSDLK_1212.5743(1)	stress.abiotic.heat	GO:0000902,GO:0005524	heat shock cognate protein 70-1	Spliceosome (pop03040 )	similar to heat shock protein 70 cognate
Potri.008G054700	FSDASVQGDLK_1166.5688(1)	stress.abiotic.heat	GO:0000902,GO:0005524	heat shock cognate protein 70-1	Spliceosome (pop03040 )	similar to heat shock protein 70 cognate
Potri.008G056300	EAGSTVEVVAAQTK_1371.7114(1);EAGSTVEVVAAQTK_1389.7220(1);LLYGGSVSGANCKELAAKPDVDGFLVGGASLK_3193.6562(1);STLRPDFHVAAQNCWVK_2029.0073(1);STLRPDFHVAAQNCWVK_2011.9807(1);VATPAQAQEVHYELR_1693.8656(1);VATPAQAQEVHYELR_1711.8762(1);WLQENTSPEVAATTR_1702.8395(1)	PS.calvin cycle.TPI	GO:0004807,GO:0008152	triosephosphate isomerase	Carbon metabolism (pop01200 );Biosynthesis of amino acids (pop01230 );Citrate cycle (TCA cycle) (pop00020 );Glycolysis / Gluconeogenesis (pop00010 )	similar to Triosephosphate isomerase; similar to cytosolic (EC 5
Potri.008G070200	TEVFFNSMAPLHVR_1647.8312(1)	development.unspecified		Plant protein of unknown function (DUF828)
Potri.008G070600	EGLLSDALESFLR_1449.7584(1)	cell.vesicle transport	GO:0006886,GO:0016192,GO:0005198,GO:0030130,GO:0030132	Clathrin, heavy chain		similar to clathrin heavy chain; putative; similar to Swiss-Prot:Q00610 clathrin heavy chain 1 (CLH-17) (Homo sapiens); [ co-ortholog (2of2) of At3g08530, At3g11130, ]
Potri.008G073700	DTTLVPLDSGETNLLR_1743.9123(1)	secondary metabolism.simple phenols	GO:0016491,GO:0055114,GO:0005507	laccase 5		similar to laccase
Potri.008G083900	GGAKKVVLSAPSADAPMFVVGVNEK_2471.3327(2)	glycolysis.cytosolic branch.glyceraldehyde 3-phosphate dehydrogenase (GAP-DH)	GO:0016620,GO:0055114	glyceraldehyde-3-phosphate dehydrogenase of plastid 2	Carbon metabolism (pop01200 );Biosynthesis of amino acids (pop01230 );Citrate cycle (TCA cycle) (pop00020 );Oxygenic photosynthesis in plants and cyanobacteria (pop_M00611 );Glycolysis / Gluconeogenesis (pop00010 );Carbon fixation in photosynthetic organisms (pop00710 )	similar to glyceraldehyde 3-phosphate dehydrogenase 1
Potri.008G084400	AQGHSVGSSLVEEDKLDLATSLLEK_2626.3570(1);FYKEEEKNDPEFAK_1773.8330(1);FYKEEEKNDPEFAK_1755.8224(1);KLASLAELYVNDAFGTAHR_2076.0873(1);LASLAELYVNDAFGTAHR_1947.9923(1);LSELLGVDVK_1072.6249(1);LVAELPEGGVLLLENVR_1821.0480(1);MANDCLGVEVEK_1364.6185(1)	PS.calvin cycle.phosphoglycerate kinase	GO:0004618,GO:0006096	phosphoglycerate kinase	Carbon metabolism (pop01200 );Biosynthesis of amino acids (pop01230 );Citrate cycle (TCA cycle) (pop00020 );Oxygenic photosynthesis in plants and cyanobacteria (pop_M00611 );Glycolysis / Gluconeogenesis (pop00010 );Carbon fixation in photosynthetic organisms (pop00710 )
Potri.008G086800	DWPSLSCPSSTGFR_1596.7112(1)	RNA.processing.ribonucleases	GO:0003723,GO:0033897	ribonuclease 3		similar to S-like ribonuclease
Potri.008G100800	FPLLANSR_917.5203(1);SLPGLTLDEEK_1201.6311(1);TPFTAGLGLDK_1119.6045(1);VVGVDTSGDGVK_1132.5844(1)	TCA / org transformation.TCA.pyruvate DH.E3	GO:0016491,GO:0050660,GO:0055114,GO:0009055,GO:0008033,GO:0045454,GO:0005737,GO:0004148	lipoamide dehydrogenase 2	Valine, leucine and isoleucine degradation (pop00280 );Carbon metabolism (pop01200 );Glycolysis / Gluconeogenesis (pop00010 );Citrate cycle (TCA cycle) (pop00020 );Pyruvate metabolism (pop00620 )	similar to dihydrolipoamide dehydrogenase (EC 1
Potri.008G102900	VQVVGVDGR_928.5211(1)	development.storage proteins	GO:0045735	RmlC-like cupins superfamily protein		cupin family protein; similar to legumin (11S-globulin) from Ginkgo biloba (GI:949869); similar to 11S globulin from Avena sativa (GI:472867); [ co-ortholog (1of2) of At1g07750, At2g28680, ]
Potri.008G105300	FGGALDDAAR_992.4796(1);GLTPYEFVESMK_1400.6766(1);LGDTAGTLDNLLACK_1561.7891(1);LYRPGSVGFVSK_1309.7263(1);MLVVLGELGGR_1143.6554(1);VELLQLFAR_1088.6463(1);VSKPVVAWVSGTCAR_1616.8578(1);VVALLAEGVPEADAK_1481.8210(1)	TCA / org transformation.other organic acid transformatons.atp-citrate lyase	GO:0046912,GO:0044262,GO:0003824,GO:0008152	ATP-citrate lyase B-1		similar to One of the two genes encoding subunit B of the trimeric enzyme ATP Citrate lyase; similar to ATP-citrate synthase; putative; similar to ATP-citrate (pro-S-)-lyase; putative; similar to citrate cleavage enzyme; putative; similar to strong simila
Potri.008G118900	ALLPYSQALEK_1232.6885(1);ASSTLLCETQPWK_1562.7520(1);ELLSDTDR_948.4633(1);FLANVDPLDVAR_1329.7161(1);GASSLDQHFYSAPFEK_1783.8286(1);NVVPDVWNVLDK_1397.7423(1);TFSGNRPSLSLLLSSLDAYK_2169.1550(1)	glycolysis.cytosolic branch.glucose-6-phosphate isomerase	GO:0004347,GO:0006094,GO:0006096	Sugar isomerase (SIS) family protein	Carbon metabolism (pop01200 );Glycolysis / Gluconeogenesis (pop00010 );Pentose phosphate pathway (pop00030 );Fructose and mannose metabolism (pop00051 );Ascorbate and aldarate metabolism (pop00053 )
Potri.008G120000	DASLYGLGENTQPHGLK_1799.8923(1);TVDWWGDEVR_1262.5800(1)	misc.gluco-, galacto- and mannosidases.alpha-galactosidase	GO:0004553,GO:0005975	alpha-xylosidase 1		similar to alpha-xylosidase; putative; similar to strong similarity to alpha-xylosidase precursor GI:4163997 from (Arabidopsis thaliana); [ co-ortholog (1of2) of At3g45940, At1g68560, ]
Potri.008G122700	AGVGEVLEYR_1092.5684(1)	not assigned.unknown				similar to hypothetical protein; [ co-ortholog (1of2) of At1g68350, ]
Potri.008G126600	EAPAFVEQATEQQLLVTGLK_2172.1547(1);EGVESFQGVLDGK_1364.6692(1);LLDEFTGK_922.4880(1);MLSPHLLGEDHYNTAR_1853.8963(1)	mitochondrial electron transport / ATP synthesis.F1-ATPase	GO:0005524,GO:0016820,GO:0015991,GO:0033178,GO:0046933,GO:0046961,GO:0015992,GO:0046034,GO:0016469,GO:0016887,GO:0006200,GO:0006754,GO:0000275,GO:0045261,GO:0015986,GO:0008553	ATP synthase alpha/beta family protein		similar to probable H+-transporting two-sector ATPase (EC 3
Potri.008G130500	EGDTVLLPEYGGTQVK_1705.8643(1);EYVLYRDEDLLGTLHE_1964.9600(1);TTAGLLLPEASTK_1301.7311(1);VLSVGPGLR_897.5516(1)	protein.folding	GO:0006457,GO:0005737	GroES-like family protein
Potri.008G132500	ELMACLVK_945.4897(1);ELMACLVK_963.5002(1);LFVEELGAQESSLLNCVPK_2133.0897(1);LQSSLTEVNELVSGLQSDVSK_2233.1558(1);LSGTGSEGATLR_1148.5906(1);LYLEQYEKDPSK_1512.7581(1);SLFDFESLR_1113.5575(1);SLFDFESLRK_1241.6525(1);SMPTSAALDVVAK_1289.6770(1);VETTPFGDQKPGTSGLR_1789.9079(1);VLFNVSR_834.4832(2);VVHADEFEYKDPVDGSLSK_2135.0291(1);YLFEDGSR_986.4578(1)	not assigned.unknown	GO:0016868,GO:0005975	Phosphoglucomutase/phosphomannomutase family protein	Amino sugar and nucleotide sugar metabolism (pop00520 )
Potri.008G136600	VELSQLSLGDGVTLCR_1746.9055(1)	secondary metabolism.phenylpropanoids.lignin biosynthesis.CCoAOMT	GO:0008171	caffeoyl-CoA 3-O-methyltransferase
Potri.008G156300	ELMTAQAASCDLK_1437.6713(1);VFEVSLADLQGDEDNAYRK_2169.0459(1)	protein.synthesis.ribosomal protein.eukaryotic.40S subunit.S3A	GO:0003735,GO:0006412,GO:0005622,GO:0005840	Ribosomal protein S3Ae	Ribosome (pop03010 )	similar to ribosomal protein S3a
Potri.008G157500	FTLDTDNYLK_1229.6048(1);YCLGGSGYFDVR_1393.6205(1)	metal handling.regulation	GO:0010309,GO:0055114	RmlC-like cupins superfamily protein		acireductone dioxygenase (ARD/ARD\'\') family protein; similar to iron-deficiency induced gene (Hordeum vulgare) GI:14522834; similar to SIPL (Homo sapiens) GI:16551383; [ ortholog of At4g14716,At2g26400,At4g14710,]
Potri.008G161600	AWVYGEYGNVSNVLK_1699.8326(1);ENFEDLPEKFDVVYDAVGQCDR_2645.1825(1);GPFPFSQTAEAFSYLETSR_2135.0080(1);HVFGASTVAATSSTSK_1532.7703(1);HVFGASTVAATSSTSK_1550.7809(1);LDSNVTVPQVK_1199.6630(1);LDSNVTVPQVKEDQVLLK_2025.1226(1);LKPYLESGK_1034.5881(1);LKVGDEVYGDLNEK_1578.8010(1);NLSFAEAASLPLVLETAHEGLER_2467.2827(1);SLLVLGGAGGVGTQLLQLAK_1895.1324(1);VGDEVYGDLNEK_1337.6220(1);VVAASLNPVDAK_1183.6681(1);VVLYPLP_80…	misc.oxidases - copper, flavone etc	GO:0008270,GO:0016491,GO:0055114	Oxidoreductase, zinc-binding dehydrogenase family protein
Potri.008G166800	EFAPSLSEK_1007.5044(1);EFAPSLSEK_989.4938(1);EFAPSLSEKNLTCLTR_1865.9426(1);ELVKDDEWLNAEFLTTVQQR_2434.2249(1);KLSSALSAASSACDHLR_1773.8912(1);KLSSALSAASSACDHLR_1755.8807(1);LSSALSAASSACDHLR_1645.7963(1);NVLLWGNHSSSQYPDVNHATVK_2466.2160(1)	TCA / org transformation.other organic acid transformatons.cyt MDH	GO:0016491,GO:0055114,GO:0016616,GO:0016615,GO:0006108	Lactate/malate dehydrogenase family protein	Carbon metabolism (pop01200 );Glyoxylate and dicarboxylate metabolism (pop00630 );Carbon fixation in photosynthetic organisms (pop00710 )	similar to cytosolic malate dehydrogenase
Potri.008G177000	ASMGGYLSSQSVK_1314.6358(1)	protein.degradation.ubiquitin.proteasom	GO:0004298,GO:0051603,GO:0005839	N-terminal nucleophile aminohydrolases (Ntn hydrolases) superfamily protein	Proteasome (pop03050 )	similar to 20S proteasome beta subunit
Potri.008G182300	AFADALDSVPMALAENSGLQPLETLSAVK_2958.5129(1);AVLAVADLER_1056.6048(1);FQELTPEK_991.5095(1)	protein.folding	GO:0005524,GO:0044267,GO:0051082,GO:0006457	TCP-1/cpn60 chaperonin family protein		similar to T-complex protein 1; similar to epsilon subunit (TCP-1-epsilon) (CCT-epsilon)
Potri.008G188600	ASVLDFNK_893.4727(1)	Co-factor and vitamine metabolism.folate & vitamine K.vitamine K.2-phytyl-1,4-naphthoquinone methyltransferase	GO:0004719,GO:0006464,GO:0008168,GO:0008152	S-adenosyl-L-methionine-dependent methyltransferases superfamily protein
Potri.008G192500	SGPLLLEMDTYR_1394.6984(1)	TCA / org transformation.TCA.pyruvate DH.E1	GO:0016624,GO:0008152,GO:0003824,GO:0030976	pyruvate dehydrogenase complex E1 alpha subunit		similar to pyruvate dehydrogenase (lipoamide) (EC 1
Potri.008G194900	ASALLQHEWRPK_1435.7805(1);GDTLTASYYHTVRPLTSTAVGAELTR_2780.4213(1);KGELFLADVSGQLK_1504.8370(1);SFSSNENTLTLGTQHALDPLTTVK_2574.3046(1)	transport.sugars	GO:0008308,GO:0006820,GO:0044070,GO:0055085,GO:0005741	voltage dependent anion channel 1		similar to porin; similar to plastid - garden pea
Potri.008G201400	AAVLCHPSFVTVDDFK_1805.8891(1);YDVEDEAAVK_1138.5263(1)	misc.misc2	GO:0016787	alpha/beta-Hydrolases superfamily protein		dienelactone hydrolase family protein; similar to SP|Q9ZT66|Endo 1-; similar to 3; similar to 1; similar to 4-beta-D-glucanase precursor (EC 3
Potri.008G203400	LTAVPAKEEELWGATFK_1890.0007(1);STSTLFVASDQFGK_1487.7376(1)	hormone metabolism.auxin.induced-regulated-responsive-activated		Aluminium induced protein with YGL and LRDR motifs
Potri.008G212800	SLALLEGDGGPGTLK_1427.7740(1)	RNA.processing.ribonucleases	GO:0006952,GO:0009607	MLP-like protein 423
Potri.009G007200	ESASNNPGLHTTPDEATK_1868.8621(1)	amino acid metabolism.degradation.aspartate family.threonine		lactoylglutathione lyase family protein / glyoxalase I family protein		similar to lactoylglutathione lyase; putative; similar to glyoxalase I; putative; similar to lactoylglutathione lyase SP:O04885 from (Brassica juncea); similar to lactoylglutathione lyase; putative; similar to glyoxalase I; putative; similar to lactoylglu
Potri.009G009300	LADAVGLTLGPR_1182.6841(3);NVVLDEFGSPK_1204.6208(3);VGAATETELEDR_1290.6172(3);VVNDGVTLAR_1043.5844(8)	protein.folding	GO:0005524,GO:0044267	chaperonin-60alpha		similar to RUBISCO SUBUNIT BINDING-PROTEIN ALPHA SUBUNIT (60 KD CHAPERONIN ALPHA SUBUNIT) (CPN-60 ALPHA)
Potri.009G012100	EKLEFVQFHLLPR_1655.9268(1);EKLEFVQFHLLPR_1637.9162(1);FLSFVR_750.4297(1);FLSFVR_768.4403(1);FLSLSDFQTLSNPVK_1695.8952(1);KFPLTLTTSDNSVTVSSGLTK_2197.1598(1);KFPLTLTTSDNSVTVSSGLTK_2196.1758(1);LEFVQFHLLPR_1398.7892(1);QVALYEVDK_1064.5623(1);TSLSNTLYTDK_1242.6212(1);TSLSNTLYTDK_1243.6052(1)	cell wall.cell wall proteins.AGPs.AGP		FASCICLIN-like arabinogalactan-protein 11		similar to fasciclin-like AGP 15
Potri.009G012200	AGFLNSLSDEDKTELVK_1866.9331(1);AGFLNSLSDEDKTELVK_1865.9491(1);AGHFTVFAR_1005.5265(1);ELNTTNNGLTLLAPTDNAFSSLK_2434.2460(1);FHVLPAFLSTSQFQTVSNPVR_2376.2346(1);FHVLPAFLSTSQFQTVSNPVR_2357.2401(1);FHVLPAFLSTSQFQTVSNPVR_2375.2506(1);LMQATTEDTELNK_1493.7152(3)	cell wall.cell wall proteins.AGPs.AGP		FASCICLIN-like arabinogalactan-protein 12		similar to fasciclin-like AGP 15
Potri.009G013600	AFGEDFLEDK_1170.5313(1);ESAPLLFESTLK_1334.7202(1);LEDEVSFYQTVNPDVAK_1953.9440(1);LPLVTLFTR_1059.6561(1);SDGFPTLLFFPAGNK_1610.8213(1);SDPVPESNDGDVK_1358.6070(1);SELAEFVFANK_1254.6365(1);SFDPLTVDTDR_1265.6008(1);VLAYTGNDDAK_1166.5688(1);VVPLFQEAAR_1129.6364(1)	redox.thioredoxin.PDIL	GO:0045454,GO:0016209,GO:0016491,GO:0055114	PDI-like 1-4		thioredoxin family protein; similar to protein disulfide isomerase GI:5902592 from (Volvox carteri f
Potri.009G015400	ALLSDPLFRPYVDK_1633.8948(1);DVFGHMGLSDKDLVALSGGHTLGR_2482.2507(1);EGLLQLPSDK_1099.5994(3);ELLSGEKEGLLQLPSDK_1856.0011(3);GSDHLRDVFGHMGLSDKDLVALSGGHTLGR_3147.5752(1);LAWHSAGTFDVK_1331.6743(4);LSELGFADA_922.4516(1);NYPTVSEEYSK_1316.6005(4);SGFEGPWTANPLLFDNSYFK_2290.0815(1);YAADEDAFFADYSEAHLK_2062.9029(1);YSAELAHGANNGLDLAVR_1871.9246(8);YSAELAHGANNGLDLAVR_1870.9406(8)	redox.ascorbate and glutathione.ascorbate	GO:0004601,GO:0020037,GO:0006979,GO:0055114	ascorbate peroxidase 2		similar to cytosolic ascorbate peroxidase
Potri.009G018600	AVGVSLCGK_890.4765(1);LTVEPCNEYLQSCDLVAFNKL_2513.2051(1);LVPVGYGLK_945.5768(4);SLNEFLVGK_1006.5568(1);SSVLMDVKPWDDETDMVELEK_2466.1415(1);SVEMPGLFWGASK_1408.6929(1);SYLSGDQLSK_1097.5473(3);SYLSGDQLSKDDLK_1568.7802(3);TAAAAPVEAAPAK_1167.6368(1);WYESVSSQLALSFPGK_1798.9010(1)	protein.synthesis.elongation	GO:0003746,GO:0006414,GO:0005853	Glutathione S-transferase, C-terminal-like;Translation elongation factor EF1B/ribosomal protein S6		similar to elongation factor 1B alpha-subunit 2 (eEF1Balpha2); similar to elongation factor 1B alpha-subunit (Arabidopsis thaliana) GI:6686821; [ co-ortholog (2of2) of At5g12110, At5g19510, ]
Potri.009G019400	ADRDESSPYAAMLAAQDVSQR_2281.0513(5);EENVTLGPTVR_1214.6375(5);ELGLTALHLK_1076.6463(7);ELGLTALHLK_1094.6568(7);TKTPGPGAQSALR_1283.7066(8);TKTPGPGAQSALR_1265.6961(8);TPGPGAQSALR_1054.5640(5)	protein.synthesis.ribosomal protein.eukaryotic.40S subunit.S14	GO:0003735,GO:0006412,GO:0005622,GO:0005840	Ribosomal protein S11 family protein	Ribosome (pop03010 )
Potri.009G020800	AVDNSGTVLGLK_1173.6474(1);DGPQLYMVEPSGLSYR_1811.8633(1);MMLPGSNR_905.4332(1);VFQLEYAAK_1068.5724(1)	protein.degradation.ubiquitin.proteasom	GO:0004298,GO:0051603,GO:0005839,GO:0004175,GO:0006511,GO:0019773	20S proteasome alpha subunit G1	Proteasome (pop03050 )	similar to Proteasome subunit alpha type 3 (EC 3
Potri.009G021500	ADQLTDDQLSEFK_1551.7173(1);DTDSEEELKEAFR_1568.7075(5);DTDSEEELKEAFR_1550.6969(5);EADVDGDGQLNYEEFVK_1927.8556(3);EAFSLFDK_956.4724(8);EAFSLFDK_938.4618(8);EAFSLFDKDGDGCLTTK_1885.8637(12);EAFSLFDKDGDGCLTTK_1903.8743(12);ELGTVMR_787.4131(12);ELGTVMR_805.4237(12);VFDKDQNGFLSAAELR_1810.8970(12);VFDKDQNGFLSAAELR_1809.9130(12)	signalling.calcium		calmodulin 5		similar to calmodulin-like protein 6a
Potri.009G023900	YYTVLFGVSR_1204.6361(2)	TCA / org transformation.TCA.CS	GO:0046912,GO:0044262	Citrate synthase family protein	Carbon metabolism (pop01200 );2-Oxocarboxylic acid metabolism (pop01210 );Glyoxylate and dicarboxylate metabolism (pop00630 );Biosynthesis of amino acids (pop01230 );Citrate cycle (TCA cycle) (pop00020 )	similar to Citrate synthase; similar to mitochondrial precursor
Potri.009G028800	ASSFSEFFK_1031.4833(1);ASSFSEFFK_1049.4938(1);GGFPLQTLTHR_1226.6640(2);GVCPVVGCR_1003.4813(2)	stress.biotic		Pathogenesis-related thaumatin superfamily protein		similar to osmotin-like protein; putative; similar to SP|Q41350|Osmotin like-protein precursor {Lycopersicon {esculentum} ; [ co-ortholog (2of2) of At2g28790, ]
Potri.009G031200	GLLRPDFQVAAQNCWVR_2030.0389(1);VATPAQAQEVHLELR_1661.8969(1);VLACVGETLQQR_1373.7206(1);VLACVGETLQQR_1374.7046(1)	PS.calvin cycle.TPI	GO:0004807,GO:0008152	triosephosphate isomerase	Carbon metabolism (pop01200 );Biosynthesis of amino acids (pop01230 );Citrate cycle (TCA cycle) (pop00020 );Glycolysis / Gluconeogenesis (pop00010 )
Potri.009G034500	NTVGVPSGGWVALR_1412.7645(14)	secondary metabolism.simple phenols	GO:0016491,GO:0055114,GO:0005507	laccase 2
Potri.009G039200	ASMENGVLTVTVPK_1446.7508(11);ASMENGVLTVTVPK_1445.7668(11);DENSAFVNTR_1152.5280(1)	stress.abiotic.heat		HSP20-like chaperones superfamily protein
Potri.009G040200	ALTVPELTQQMWDSK_1746.8731(5);AVLMDLEPGTMDSVR_1633.7924(35);AVLMDLEPGTMDSVR_1649.7873(35);AVLMDLEPGTMDSVR_1615.7818(35);ELLHLQGGQCGNQLGAK_1822.9229(19);FWEVVCAEHGLDSTGR_1862.8490(5);LNVYYNEASCGR_1445.6478(3);MRELLHLQGGQCGNQLGAK_2110.0645(19);SGPYGQLFRPDNFVFGQSGAGNNWAK_2814.3383(15)	cell.organisation	GO:0051258,GO:0043234,GO:0003924,GO:0005525,GO:0006184,GO:0007017,GO:0005874	tubulin beta 8
Potri.009G040900	GDLGTANLVLR_1128.6371(3)	RNA.regulation of transcription.putative transcription regulator	GO:0003677,GO:0030337,GO:0006275,GO:0043626,GO:0006281	proliferating cell nuclear antigen 2		similar to proliferating cell nuclear antigen
Potri.009G044600	GLLVNTFAELEPFVLR_1818.0160(1);GQPHPELNQDQLDK_1618.7820(1);LPPVYPVGPVLHLK_1528.9250(1);TTVTDLLSSLSNSDVR_1707.8759(1);VLPDAVFNK_1002.5619(1)	misc.UDP glucosyl and glucoronyl transferases	GO:0016758,GO:0008152	UDP-glucosyl transferase 71D1		UDP-glucoronosyl/UDP-glucosyl transferase family protein; [ ortholog of At2g29730,At2g29710,]
Potri.009G046500	LLPSFMLQGGDFTLGDGR_1923.9633(1);LTLGLFGK_848.5240(1);VLSGMDVVYK_1110.5864(1)	cell.cycle.peptidylprolyl isomerase	GO:0003755,GO:0006457	cyclophilin 5		similar to peptidyl-prolyl cis-trans isomerase; putative; similar to cyclophilin; putative; similar to rotamase; putative; [ co-ortholog (1of3) of At4g34960, At2g29960, ]
Potri.009G052000	GTLNVLGSCAK_1119.5827(1);LLHELYPDLQLPEK_1707.9316(1);SLGVEFLPLEASVK_1488.8308(1)	secondary metabolism.flavonoids.dihydroflavonols.dihydroflavonol 4-reductase	GO:0016491,GO:0008152,GO:0003854,GO:0016616,GO:0006694,GO:0055114,GO:0003824,GO:0050662,GO:0044237	NAD(P)-binding Rossmann-fold superfamily protein		similar to cinnamyl-alcohol dehydrogenase; similar to putative (CAD); similar to GB:X88797 from (Eucalyptus gunnii) (Plant Mol
Potri.009G055400	LALSTETEK_991.5306(1);LLGSDELSPELTLLR_1655.9214(1);LVSAMVNNDLMTLVNSR_1876.9619(1);MPGVLSASSFDGK_1295.6300(3);SSAGGASEVFLHNLVTEDSLVSR_2375.1837(1);SYLDLLQDLMEK_1467.7400(2);TFVPANVPSLR_1200.6735(1);TLVLALASGQK_1100.6674(3);VMFEEDGTAR_1154.5147(3)	not assigned.unknown	GO:0005515	transducin family protein / WD-40 repeat family protein	Protein processing in endoplasmic reticulum (pop04141 )	transducin family protein; WD-40 repeat family protein; similar to Sec31p (GI:13928450) {{Oryza sativa}}; [ co-ortholog (1of2) of At3g63460, At1g18830, ]
Potri.009G058800	AGSLYALTFGASR_1313.6848(1);ESALAQLLR_1000.5786(1);TCAQDEVLR_1091.5150(5)	not assigned.unknown		Protein of unknown function, DUF642		similar to expressed protein in Arabidopsis thaliana; similar to DUF642; similar to expressed protein in Arabidopsis thaliana; similar to DUF642; [ ortholog of At3g08030,]
Potri.009G060800	APEFYFSQK_1116.5360(4);GSAPLNLSDR_1029.5323(22)	cell wall.cellulose synthesis.cellulose synthase	GO:0016760,GO:0030244,GO:0016020	Cellulose synthase family protein		similar to cellulose synthase
Potri.009G061600	LFDMSLR_881.4550(1)	mitochondrial electron transport / ATP synthesis.F1-ATPase	GO:0046933,GO:0015986,GO:0045261,GO:0005886	delta subunit of Mt ATP synthase		similar to ATP synthase delta chain; similar to mitochondrial precursor (EC 3
Potri.009G065800	QLPSGLLLVTGPFK_1469.8726(1);SLECVPDLK_1060.5344(1);VDLSGVNVEK_1059.5681(3);VNQSYVLGTSTK_1296.6794(1)	protein.synthesis.ribosomal protein.eukaryotic.60S subunit.L6	GO:0003735,GO:0006412,GO:0005622,GO:0005840	Ribosomal protein L6 family protein	Ribosome (pop03010 )	similar to 60S ribosomal protein L6
Potri.009G067100	ALTVPELTQQMWDAK_1712.8676(14);ALTVPELTQQMWDAK_1730.8782(14);AVLMDLEPGTMDSLR_1647.8081(14);AVLMDLEPGTMDSLR_1629.7975(14);EAENCDCLQGFQVCHSLGGGTGSGMGTLLLSK_3383.5124(30);ELLHLQGGQCGNQLGSK_1838.9178(16);ELLHLQGGQCGNQLGSK_1820.9072(16);ELLHLQGGQCGNQLGSK_1839.9018(16);EVDEQMLNVQNK_1464.6522(80);EVDEQMLNVQNK_1428.6788(80);EVDEQMLNVQNK_1446.6893(80);EVDEQMLNVQNK_1446.6417(80);FPGQLNSDLR_1146.5902(36);FPG…	cell.organisation	GO:0051258,GO:0043234,GO:0003924,GO:0005525,GO:0006184,GO:0007017,GO:0005874	beta-6 tubulin
Potri.009G073300	ADDATQFLEVLK_1349.6947(3);ALQHYTELPDLKR_1583.8540(5);AQLPGTTQDHLQLFNLELK_2166.1553(1);EATAFLLDVLKPNLPEHGYLQTK_2579.3868(1);EATAFLLDVLKPNLPEHGYLQTK_2597.3974(1);EFQSAVDAAR_1093.5273(1);ESNFYDAEK_1102.4687(1);FQELFSQSK_1113.5575(1);LEALNEAKAK_1086.6154(1);LHVLELGAVPGKPSFTK_1793.0320(3);LKEFQSAVDAAR_1334.7063(1);LLLESGDNPEHFLTTNPYYDSR_2581.2205(1);LSPDPLFLTTDASSVGGFYAVNR_2427.2191(3);LYDEALYEAAK_128…	cell.vesicle transport	GO:0006886,GO:0016192,GO:0005198,GO:0030130,GO:0030132	Clathrin, heavy chain
Potri.009G073400	FASVENCK_954.4350(3);LEEVAVSTGEEDEDALLDLK_2175.0551(1);SCVWHATDFADGELKDELFCLR_2669.2124(3)	signalling.G-proteins	GO:0046907	RAN binding protein 1		similar to RAN BINDING PROTEIN 1; [ co-ortholog (2of2) of At1g07140, At2g30060, At5g58590, ]
Potri.009G076200	LEDHFPFVYCVEK_1682.7883(1)	not assigned.unknown		Thioredoxin superfamily protein
Potri.009G079700	AVLTVPAYFNDAQR_1564.8118(3);SSGGLSEDELEK_1250.5747(3)	stress.abiotic.heat	GO:0000902,GO:0005524	mitochondrial HSO70 2		similar to heat shock protein 70; similar to mitochondrial; putative; similar to HSP70; similar to mitochondrial; putative; similar to strong similarity to SP|Q01899 Heat shock 70 kDa protein; similar to mitochondrial precursor {Phaseolus vulgaris}; [ co-
Potri.009G085100	AVFVDLEPTVLDEVR_1683.8952(5);AVFVDLEPTVLDEVR_1701.9058(5);AYHEQLSVAELTNSAFEPSSMMAK_2642.2113(9);AYHEQLSVAELTNSAFEPSSMMAK_2641.2273(9);AYHEQLSVAELTNSAFEPSSMMAK_2673.2171(9);AYHEQLSVAELTNSAFEPSSMMAK_2657.2222(9);DYEEVGAESAEGDDDDGDEYM_2310.7987(1);LLSQVLSSLTASLR_1469.8686(1);LLSQVLSSLTASLR_1487.8792(1)	cell.organisation	GO:0051258,GO:0043234,GO:0003924,GO:0005525,GO:0006184,GO:0007017,GO:0005874	tubulin alpha-4 chain
Potri.009G087200	GNYSQLENER_1209.5495(3);LVKPEKPVDNENASK_1650.8697(5);LVKPEKPVDNENASK_1667.8963(5);TVYLVDK_837.4716(2);VSNLFAGTR_964.5211(3);VTVNGTPYHR_1144.5745(3)	development.unspecified	GO:0008270	GATA type zinc finger transcription factor family protein
Potri.009G095800	AMGHHVTVLSSSDK_1468.7213(3);DTGPEDVFLK_1120.5521(1);EEAMEHLGADEYLVSSDVESMQK_2597.1382(1);ETEEMLEFCK_1315.5545(1);FVVDVAGSK_921.5040(1);GGLLGLGGVGHMGVK_1351.7515(1);GLASMLEVLK_1060.6071(1);GSLETER_791.3894(1);GSLETER_773.3788(1);KLVGWAATDSTGHLAPYTYSLR_2407.2405(1);KLWSYNDVYTDGKPTQGGFAESMVVDQK_3163.5041(1);LPDGMSPEQAAPLLCAGLTVYSPLK_2628.3412(1);LVGWAATDSTGHLAPYTYSLR_2279.1455(1);LWSYNDVYTDGKPTQGGFA…	secondary metabolism.phenylpropanoids.lignin biosynthesis.CAD	GO:0008270,GO:0016491,GO:0055114	GroES-like zinc-binding alcohol dehydrogenase family protein	Phenylpropanoid biosynthesis (pop00940 )	similar to Probable cinnamyl-alcohol dehydrogenase (EC 1
Potri.009G096600	GGVLDEDALVR_1143.6004(5);GLGMHVLAHDPYAPADR_1819.8908(7);LAVQLVSGGSGVK_1214.7103(3);LGDLPAVEEFVFLK_1576.8621(3);LGEAGLNLLK_1027.6146(3);LSLCDALLVR_1159.6504(7);QVDQPGMLGK_1072.5456(3)	amino acid metabolism.synthesis.serine-glycine-cysteine group.serine.phosphoglycerate dehydrogenase	GO:0016616,GO:0051287,GO:0008152,GO:0055114,GO:0016597,GO:0048037,GO:0004455,GO:0008652,GO:0006564,GO:0004617	D-3-phosphoglycerate dehydrogenase	Carbon metabolism (pop01200 );Biosynthesis of amino acids (pop01230 );Glycine, serine and threonine metabolism (pop00260 )	similar to D-3-phosphoglycerate dehydrogenase; putative; similar to 3-PGDH; putative; similar to phosphoglycerate dehydrogenase; similar to Arabidopsis thaliana; similar to SP:O04130; [ co-ortholog (1of2) of At4g34200, ]
Potri.009G099300	GSGFVAFSTPEEASR_1541.7231(11);QVYVGPFLR_1078.6044(2);SLGYGYVNYSNPQDAAR_1874.8668(7);VNEAMEVLR_1060.5456(3)	RNA.processing	GO:0003676,GO:0003723	poly(A) binding protein 8		similar to polyadenylate-binding protein; putative; similar to PABP; putative; similar to poly(A)-binding protein GB:AAF66825 GI:7673359 from (Nicotiana tabacum); [ co-ortholog (2of2) of At1g49760, ]
Potri.009G099800	DFVLELNK_977.5302(3);EGPALPVLDQMLEDGK_1711.8571(3);ENYELGLPVLQK_1403.7417(5);ENYELGLPVLQK_1402.7577(5);LELCMLPVGDGLTLCR_1846.9224(3);LLAMDLNR_945.5186(3);LLAMDLNRENYELGLPVLQK_2329.2584(3);LLELVK_714.4760(10);VGGLLGYDNTLWNGSVVAPPDAPMR_2599.2973(1);VGGLLGYDNTLWNGSVVAPPDAPMR_2600.2813(1)	secondary metabolism.phenylpropanoids.lignin biosynthesis.CCoAOMT	GO:0008171	S-adenosyl-L-methionine-dependent methyltransferases superfamily protein	Phenylpropanoid biosynthesis (pop00940 );Phenylalanine metabolism (pop00360 )	similar to Putative caffeoyl-CoA O-methyltransferase At4g34050 (EC 2
Potri.009G101500	AATASQEGLPVSDGSPSNSTQVSLFK_2578.2631(1);LQALDGLER_1014.5578(1);SMESASYYAENNLAHAR_1913.8447(1);VYPVGMTQR_1050.5401(1)	protein.glycosylation.alpha-1,3-fucosyltransferase(alpha-1,3-FucT)	GO:0008417,GO:0006486,GO:0016020	fucosyltransferase 11		similar to alpha1; similar to 3-fucosyltransferase
Potri.009G112800	VPDVYGVFQFK_1298.6780(4)	protein.glycosylation	GO:0004579,GO:0018279,GO:0005789	dolichyl-diphosphooligosaccharide-protein glycosyltransferase 48kDa subunit family protein
Potri.009G115000	FQSLGVAFYR_1187.6208(11);SFDNLNNWR_1165.5385(3);VLLLGDSGVGK_1057.6252(5)	signalling.G-proteins	GO:0003924,GO:0005525,GO:0007264,GO:0005634,GO:0005737,GO:0005622	RAB GTPase homolog G3F		similar to RAS-related GTP-binding protein
Potri.009G115100	AEMVLFEAAR_1136.5769(3);ELSPSADEVLLVTSSLMK_1919.0042(2);FGAMVDALKPR_1204.6507(3);HKAEMVLFEAAR_1401.7307(3);LTDGTLLTQLER_1359.7478(3);SLATLALTTLLK_1244.7824(3);VAMTHPMAVTNCNLDMESLLSDQNR_2847.2893(3);VFNDPQLDPR_1200.6008(3);WSNEVQEAVQSR_1432.6815(3)	cell.vesicle transport	GO:0006886,GO:0016192,GO:0030117,GO:0005198,GO:0005798	coatomer gamma-2 subunit, putative / gamma-2 coat protein, putative / gamma-2 COP, putative		similar to hypothetical protein; [ co-ortholog (2of2) of At4g34450, At2g16200, ]
Potri.009G115500	DGQFETTPVSHSGG_1418.6183(1);EGMAAVFQELSSGK_1453.6992(1);LLEQALNVQK_1155.6732(1)	DNA.unspecified	GO:0003779,GO:0007010	cyclase associated protein 1		similar to CYCLASE ASSOCIATED PROTEIN 1; [ co-ortholog (2of2) of At4g34490, ]
Potri.009G116000	SLNTLFLTEMVR_1423.7614(2);VTLNYPFEK_1110.5830(1)	mitochondrial electron transport / ATP synthesis.NADH-DH.localisation not clear	GO:0009055,GO:0051536	Alpha-helical ferredoxin		similar to NADH-ubiquinone oxidoreductase 23 kDa subunit; similar to mitochondrial precursor (EC 1
Potri.009G116400	DALDGMNGQDLDGR_1476.6383(5);DALDGMNGQDLDGR_1477.6223(5);GESEGGSWR_964.4119(1);GFGFVTFGNEK_1202.5841(1);NLTVNEAQSR_1131.5753(3)	RNA.RNA binding	GO:0003676	cold, circadian rhythm, and RNA binding 1
Potri.009G118100	AVFNKEDDLATYTLK_1727.8850(1);FFPSEFGNDVDR_1429.6383(3);FLVEASAK_864.4825(10);GDHTNFELEPSFGVEASELYPDVK_2680.2413(3);LLFLGGTGYLGK_1238.7143(5);LYVPEEQLLK_1231.6933(1);VVLLGDGNPK_1011.5833(1)	secondary metabolism.flavonoids.isoflavones.isoflavone reductase	GO:0003854,GO:0016616,GO:0006694,GO:0055114,GO:0003824,GO:0050662,GO:0044237	NmrA-like negative transcriptional regulator family protein		similar to isoflavone reductase; putative; similar to allergenic isoflavone reductase-like protein Bet 5 6
Potri.009G118300	AGHPTFALVR_1068.5949(6)	secondary metabolism.flavonoids.isoflavones.isoflavone reductase	GO:0003854,GO:0016616,GO:0006694,GO:0055114,GO:0003824,GO:0050662,GO:0044237	NmrA-like negative transcriptional regulator family protein		similar to isoflavone reductase; putative; similar to allergenic isoflavone reductase-like protein Bet 5 6
Potri.009G118900	LLTPSVLSDR_1100.6310(3);VNNMVLFDQATYDK_1657.7890(1)	protein.synthesis.ribosomal protein.eukaryotic.40S subunit.S25		Ribosomal protein S25 family protein
Potri.009G119300	GLGCGAVLVSGNELR_1501.7792(1);LNPDVDPQVHPYVATGNK_1963.9872(1)	amino acid metabolism.synthesis.aspartate family.lysine.diaminopimelate decarboxylase	GO:0003824	Pyridoxal-dependent decarboxylase family protein	Biosynthesis of amino acids (pop01230 );Lysine biosynthesis (pop00300 )	similar to diaminopimelate decarboxylase; putative; similar to DAP carboxylase; putative; similar to diaminopimelate decarboxylase (Arabidopsis thaliana) GI:6562332; [ co-ortholog (2of2) of At3g14390, At5g11880, ]
Potri.009G120500	ALASNLDANFLK_1276.6896(8);DHQPCLLFMDELDALGGR_2086.9685(8);EVDPVVYNMLHEDPGNVSYSAVGGLSDQLR_3260.5528(8);LAEGFNGADLR_1163.5691(8);MLMATNRPDVLDPALLRPGR_2236.2053(8);NVCTEAGMSALR_1308.6035(8);VVLDMTTLTLMR_1392.7589(8);VVSSALLDK_931.5459(4)	protein.degradation.ubiquitin.proteasom	GO:0005524,GO:0009378,GO:0006281,GO:0006310,GO:0016887	regulatory particle triple-A ATPase 4A	Proteasome (pop03050 )
Potri.009G123200	ALGTQVAEPLR_1154.6528(1);AMVMGAPLEDAR_1260.6075(1)	cell.vesicle transport	GO:0005515	SH3 domain-containing protein		similar to SH3 domain-containing protein 2 (SH3P2); similar to SH3 domain-containing protein 2 (Arabidopsis thaliana) GI:16974678; [ co-ortholog (1of2) of At4g34660, ]
Potri.009G125000	SGVGVASMGVMRPELVMK_1847.9540(3)	transport.p- and v-ATPases.H+-transporting two-sector ATPase	GO:0015078,GO:0015991,GO:0033177	ATPase, F0/V0 complex, subunit C protein		similar to Vacuolar ATP synthase 16 kDa proteolipid subunit 1/3/5 (EC 3
Potri.009G125100	SLGLSNYDLFLTR_1498.7900(1)	minor CHO metabolism.others	GO:0055114,GO:0016491	NAD(P)-linked oxidoreductase superfamily protein		similar to NADP dependent sorbitol 6-phosphate dehydrogenase
Potri.009G129000	GGYFLGNVSPAR_1237.6324(3);WEELVGEMPLK_1330.6712(4)	major CHO metabolism.degradation.sucrose.invertases.neutral		Plant neutral invertase family protein		similar to beta-fructofuranosidase; putative; similar to invertase; putative; similar to saccharase; putative; similar to beta-fructosidase; putative; similar to neutral invertase (Daucus carota) GI:4200165; [ co-ortholog (2of2) of At4g34860, ]
Potri.009G129500	GGAFTGELSVEQLK_1435.7427(1);LLYGGSVNGGNCAELAK_1723.8320(1);QEDLDGFLVGGASLK_1548.7904(1);TFDVCYQQLK_1301.6195(1);WVLLGHSER_1096.5898(1)	PS.calvin cycle.TPI	GO:0004807,GO:0008152	triosephosphate isomerase	Carbon metabolism (pop01200 );Biosynthesis of amino acids (pop01230 );Citrate cycle (TCA cycle) (pop00020 );Glycolysis / Gluconeogenesis (pop00010 )	similar to triosephosphate isomerase
Potri.009G132000	AANVTAPGGNPVQGLR_1521.8132(1);GFGFLTPDDGGDDLFVHQSSLK_2352.1143(1);YGGGSGGGGGGGGCYNCGGTGHFAR_2276.8945(1)	stress.abiotic.cold	GO:0003676,GO:0008270,GO:0003677,GO:0006355	cold shock domain protein 1
Potri.009G133000	LLVFAGSPLK_1044.6452(1);VLTTLTSDLGK_1147.6569(3)	protein.degradation.ubiquitin	GO:0008270,GO:0006281,GO:0006355	regulatory particle non-ATPase 10	Proteasome (pop03050 )
Potri.009G133800	ALLEVVESGGK_1101.6150(3);ALTVFSPDGHLFQVEYALEAVR_2462.2714(1);GTDLVVLGVEK_1129.6463(1);LTVEDPVTVEYLTR_1634.8636(3);LVSLDDHVALVCAGLK_1709.9255(3);YLAGLQQK_920.5200(3)	protein.degradation.ubiquitin.proteasom	GO:0004298,GO:0051603,GO:0005839,GO:0004175,GO:0006511,GO:0019773	proteasome alpha subunit D2	Proteasome (pop03050 )	similar to multicatalytic endopeptidase complex
Potri.009G137800	AVVQVFEGTSGLDNK_1563.8013(3);DFEENGSMER_1213.4790(5);DFEENGSMER_1214.4630(5);EVSAAREEVPGR_1299.6652(3);FTTVQFTGEVLK_1369.7362(3);GQVLEVDGEK_1073.5473(3);GYPGYMYTDLATLYER_1912.8786(3);KDHSDVSNQLYANYALGK_2022.9879(3);LALTTAEYLAYECGK_1702.8357(3);LPLFSAAGLPHNELAAQLCR_2178.1489(3);QLYPPLNVLPSLSR_1596.9108(3);TPVSLDMLGR_1088.5769(3);TVSGVAGPLVLLEK_1382.8253(3);TYPEEMLQTGLSTLDVMNSLAR_2469.2000(3);VTLFL…	mitochondrial electron transport / ATP synthesis.F1-ATPase	GO:0005524,GO:0016820,GO:0015991,GO:0033178,GO:0046933,GO:0046961,GO:0015992,GO:0046034,GO:0016469	ATPase, V1 complex, subunit B protein		similar to vacuolar ATP synthase subunit B; putative; similar to V-ATPase B subunit; putative; similar to vacuolar proton pump B subunit; putative; similar to V-ATPase 57 kDa subunit; putative; similar to very strong similarity to SP|P11574 Vacuolar ATP s
Potri.009G146200	DLTELLASGR_1074.5790(3);GKDLTELLASGR_1259.6954(3);NLLGSVGADADDDRLELLLSSVK_2400.2617(1)	protein.synthesis.ribosomal protein.eukaryotic.60S subunit.unknown	GO:0003735,GO:0006414,GO:0005622,GO:0005840	60S acidic ribosomal protein family	Ribosome (pop03010 )	similar to 60s acidic ribosomal protein
Potri.009G148100	LVSEVDLVK_1001.5877(3)	not assigned.unknown		Stress responsive A/B Barrel Domain
Potri.009G150600	ANGHLFNVGNPNNEVTVR_1952.9573(3);LLALDVYSDK_1136.6198(1);LLHFSTCEVYGK_1453.7144(3);MDFLPGLDGPSEGVPR_1686.8156(1);TSLWDLLDSTLTYQHK_1920.9702(3);VLACFSNALLR_1263.6878(3)	cell wall.precursor synthesis.AXS	GO:0003854,GO:0016616,GO:0006694,GO:0055114,GO:0003824,GO:0050662,GO:0044237,GO:0009058,GO:0016491	UDP-D-apiose/UDP-D-xylose synthase 2		similar to UDP-D-APIOSE/UDP-D-XYLOSE SYNTHASE 1; [ co-ortholog (2of2) of At2g27860, At1g08200, ]
Potri.009G151300	SALEEVQPEK_1129.5735(1)	protein.degradation	GO:0004222,GO:0006508	Zincin-like metalloproteases family protein
Potri.009G152800	AAGATWLQFDEPK_1433.7060(1);AGLTVLQLDEAALR_1469.8322(3);ALGVDTVPVLVGPVSYLLLSKPAK_2436.4476(3);AMTVFWSSLAQSMTK_1687.8182(1);ASHVVGYPR_1027.5320(1);ATNVSDRLDAQQK_1445.7343(1);ATNVSDRLDAQQK_1427.7237(1);CVKPPLLYGDVSRPK_1728.9466(10);DEVEDLEK_976.4469(4);DGAFFSANAAAQASR_1483.6924(1);DGAFFSANAAAQASR_1484.6764(1);DKLVVSTSCSLLHTAVDLVNEPK_2525.3280(3);EGLPLRK_812.4989(12);EGLPLRK_794.4883(12);FALESFWDGK_1…	amino acid metabolism.synthesis.aspartate family.methionine	GO:0003871,GO:0009086,GO:0008270,GO:0008652	Cobalamin-independent synthase family protein
Potri.009G153900	ATGLPYAFAPCLAVCR_1766.8717(3);GFVLSDWQGLDR_1392.6906(3);GVPFVAPGNTK_1086.5942(1);LGEATALEVR_1058.5841(1);LGQMVQLER_1073.5772(3);QYFLGSVLSGGGSVPGPK_1749.9170(1)	cell wall.degradation.cellulases and beta -1,4-glucanases	GO:0004553,GO:0005975	Glycosyl hydrolase family protein		similar to beta-D-glucan exohydrolase
Potri.009G154800	LGAATALEVR_1000.5786(4)	cell wall.degradation.cellulases and beta -1,4-glucanases	GO:0004553,GO:0005975	Glycosyl hydrolase family protein
Potri.009G157400	AAMMQPQLLLLK_1398.7848(1);DSFLVNGVAFK_1197.6150(1);EAKPFVEDGVHPQNLLR_1949.0239(1);GGADQFLEEAER_1321.6019(1);LALGDLATQYFADR_1553.7958(3);SQLFLNSYAK_1170.6153(1);TFSYAGFEQQPK_1402.6638(3);VSEEDLQR_975.4742(3)	protein.folding	GO:0005524,GO:0044267,GO:0051082,GO:0006457	TCP-1/cpn60 chaperonin family protein		similar to chaperonin; putative; similar to SWISS-PROT:P80313 T-complex protein 1; similar to eta subunit (TCP-1-eta) (Mus musculus); similar to TCP-1/cpn60 chaperonin family; [ co-ortholog (2of5) of At3g11830, ]
Potri.009G158700	SELEYYAMLAK_1317.6395(4)	protein.synthesis.ribosomal protein.eukaryotic.60S subunit.L30	GO:0006412,GO:0005840,GO:0005622,GO:0003735	Ribosomal protein L7Ae/L30e/S12e/Gadd45 family protein		similar to 60S ribosomal protein L30
Potri.009G159600	LQLWDTAGQESFR_1550.7598(6);YLLLGDTGVGK_1135.6358(6)	signalling.G-proteins	GO:0005525,GO:0007264,GO:0005634,GO:0005737,GO:0005622	GTP-binding 2		similar to GTP-BINDING 2; [ ortholog of At4g35860,]
Potri.009G165000	DLVGVAYTEEETK_1453.7057(2);DVVSFLSWAAEPEMEER_1994.9164(2)	mitochondrial electron transport / ATP synthesis.cytochrome c	GO:0005506,GO:0009055,GO:0020037	Cytochrome C1 family		similar to cytochrome c1; putative; similar to cytochrome c1; similar to heme protein; similar to mitochondrial precursor (Clone PC13III) (Solanum tuberosum) SWISS-PROT:P25076; [ co-ortholog (2of2) of At3g27240, At5g40810, ]
Potri.010G001400	LLGSPSDDVR_1058.5477(3);NATWTLSNFCR_1369.6318(11)	protein.targeting.nucleus	GO:0005515,GO:0008565,GO:0006606,GO:0005634,GO:0005737,GO:0006886,GO:0005643	importin alpha isoform 1
Potri.010G003000	AAAASVFALLDR_1204.6684(1)	transport.ABC transporters and multidrug resistance systems	GO:0005524,GO:0016887,GO:0042626,GO:0006810,GO:0055085,GO:0016021	ATP binding cassette subfamily B4
Potri.010G009600	GVLLYGPPGTGK_1158.6517(32)	protein.degradation.AAA type	GO:0005524	P-loop containing nucleoside triphosphate hydrolases superfamily protein		similar to MSP1 protein; putative; similar to intramitochondrial sorting protein; putative; similar to Swiss-Prot:P28737 MSP1 protein (TAT-binding homolog 4) (Saccharomyces cerevisiae); similar to AAA family; [ co-ortholog (4of5) of At4g27680, At5g53540,
Potri.010G012700	LMDLASLEK_1019.5442(4)	protein.synthesis.ribosomal protein.eukaryotic.60S subunit.L22	GO:0003735,GO:0006412,GO:0005622,GO:0005840	Ribosomal L22e protein family	Ribosome (pop03010 )	similar to 60S ribosomal protein L22-1
Potri.010G013400	EGATDPTFLYFAPSLK_1756.8792(1);VVDLVDTFR_1063.5782(3)	not assigned.unknown		translationally controlled tumor protein		similar to translationally controlled tumor-like protein
Potri.010G019000	DLLDLYNFR_1168.5997(4);LATTALDLSDVAR_1345.7322(4);LQAAGADLVK_985.5677(4);SLGAVNCLLR_1102.6038(1);SPVLFNEAFK_1151.6095(4)	amino acid metabolism.synthesis.aromatic aa.chorismate.dehydroquinate/shikimate dehydrogenase	GO:0003855,GO:0004764,GO:0055114,GO:0005737	dehydroquinate dehydratase, putative / shikimate dehydrogenase, putative	Biosynthesis of amino acids (pop01230 );Phenylalanine, tyrosine and tryptophan biosynthesis (pop00400 )	similar to dehydroquinate dehydratase; putative; similar to shikimate dehydrogenase; putative; similar to dehydroquinate dehydratase/shikimate dehydrogenase (Nicotiana tabacum)(GI:535771); similar to dehydroquinate dehydratase/shikimate:NADP oxidoreductas
Potri.010G025000	LDELEQSLNDLR_1444.7278(1)	not assigned.unknown		heat shock factor binding protein		similar to expressed protein in Arabidopsis thaliana; similar to contains non-consensus AT-AC splice sites at intron 4; [ co-ortholog (1of2) of At4g15802, ]
Potri.010G029100	WNYDGSSTGQAPGEDSEVLLYPQALFK_2972.3949(12);WPLGWPVGGYPGPQGPYYCGAGADK_2650.2184(5)	N-metabolism.ammonia metabolism.glutamine synthetase	GO:0004356,GO:0006807,GO:0006542	glutamine synthetase 2		similar to glutamine synthetase
Potri.010G033500	KGELFLADLSSQLK_1548.8632(1);SLFTLSGEVDTK_1296.6682(3);VDTNSNLLTTLTLDEPAPGLK_2212.1707(3);VSALLQNEWRPK_1440.7958(1)	transport.sugars	GO:0008308,GO:0006820,GO:0044070,GO:0055085,GO:0005741	voltage dependent anion channel 1		similar to porin; similar to plastid - garden pea
Potri.010G036700	ELTEVASPGAVDPVQLQR_1909.0025(1);EQMGYTYDALK_1318.5984(2);EVEALGGSVQSSASR_1476.7289(1);LNSSLLEEFVAENYTAR_1955.9709(1);MVASEDLGR_977.4721(1);SALLMNLESR_1133.5983(3)	protein.targeting.mitochondria	GO:0004222,GO:0006508,GO:0008270	Insulinase (Peptidase family M16) protein
Potri.010G037500	EGLAEYLGHPAHVDFGGLFLPALEK_2680.3770(3);EGLPSDELEK_1116.5419(3);FKEGLPSDELEK_1391.7053(3);GYANLVNLLEPMK_1461.7770(3);VLVFDYKPTVAR_1407.7995(3)	stress.biotic.PR-proteins		heat stable protein 1
Potri.010G038200	SFQLSNQDVTR_1294.6386(1)	stress.abiotic.unspecified	GO:0045735	germin-like protein 7
Potri.010G041000	VEVTEPADFTVK_1334.6838(1)	RNA.regulation of transcription.unclassified		Nucleic acid-binding, OB-fold-like protein		similar to DNA-binding protein-related; weakly similar to G-quartet DNA binding protein 3 (Tetrahymena thermophila) gi|4583503|gb|AAD25098|; [ co-ortholog (2of2) of At1g23750, ]
Potri.010G042700	GELDDTAAFK_1066.5051(8);GGPNYQTGLAK_1105.5636(3)	TCA / org transformation.other organic acid transformatons.atp-citrate lyase		ATP-citrate lyase A-1
Potri.010G059400	VSCDDGVSTVK_1166.5358(1)	not assigned.unknown	GO:0045454,GO:0016209,GO:0016491,GO:0055114,GO:0047134	DC1 domain-containing protein
Potri.010G059600	LPVLDLEGK_983.5772(8)	not assigned.unknown	GO:0045454,GO:0016209,GO:0016491,GO:0055114,GO:0047134	DC1 domain-containing protein
Potri.010G059900	EHGVDGYPFNLDR_1518.6972(12);NFTPLLVEVYEQLSSK_1866.9848(8);SAYGCDGCGETGYR_1552.5792(2);VPVSDLVGK_913.5353(6)	not assigned.unknown	GO:0045454,GO:0016209,GO:0016491,GO:0055114,GO:0047134	DC1 domain-containing protein
Potri.010G060300	AKLESQTLESVLVNGENDFVLDK_2549.2981(8);DYVLSNDGK_1010.4789(14);GKEGWVCDGDVCR_1537.6523(2);KNQTLSSLLVSSSR_1519.8438(14);LQGLPAAVALGPSGR_1406.8114(13);MHLTAYGADAFPFTEEHLK_2178.0325(14);NQTLSSLLVSSSR_1391.7489(14);QLEEELEEK_1146.5525(12);TLPNLVLLGQDGK_1367.7893(14);VPVSELVGK_927.5510(5)	not assigned.unknown	GO:0045454,GO:0016209,GO:0016491,GO:0055114,GO:0047134	DC1 domain-containing protein
Potri.010G060400	FLLDLLK_861.5444(8)	protein.synthesis.ribosomal protein.eukaryotic.60S subunit.L17	GO:0003735,GO:0006412,GO:0005622,GO:0005840,GO:0015934	Ribosomal protein L22p/L17e family protein	Ribosome (pop03010 )	similar to unknown
Potri.010G066400	NLYLLSVK_949.5717(6)	protein.synthesis.ribosomal protein.eukaryotic.60S subunit.L23	GO:0003735,GO:0006412,GO:0005840	Ribosomal protein L14p/L23e family protein		similar to 60S ribosomal protein L23
Potri.010G069900	AALNDFDR_921.4425(2);ALVDAPDMVR_1086.5612(8)	protein.synthesis.ribosomal protein.eukaryotic.60S subunit.L14	GO:0003735,GO:0006412,GO:0005622,GO:0005840	Ribosomal protein L14	Ribosome (pop03010 )	similar to 60S ribosomal protein L14 (RPL14A); [ co-ortholog (2of2) of At2g20450, ]
Potri.010G071000	ALGQLSER_873.4789(3);KKLDLTADELSEEK_1618.8534(1);KLDLTADELSEEK_1490.7584(1);LDLTADELSEEK_1362.6635(1);LVQGLSLDEFSR_1363.7216(1);MELVDAAFPLLK_1346.7388(3);NLTCLTR_877.4560(8);VLVTGAAGQLGYALVPMLAR_2000.1361(6);VLVVANPANTNALLLK_1649.9949(3)	TCA / org transformation.other organic acid transformatons.cyt MDH	GO:0016491,GO:0055114,GO:0016616,GO:0016615,GO:0006108	Lactate/malate dehydrogenase family protein	Carbon metabolism (pop01200 );Glyoxylate and dicarboxylate metabolism (pop00630 );Carbon fixation in photosynthetic organisms (pop00710 )
Potri.010G081600	FAFLLYDSTSK_1291.6569(3)	hormone metabolism.auxin.induced-regulated-responsive-activated		Aluminium induced protein with YGL and LRDR motifs		similar to expressed protein in Arabidopsis thaliana; similar to auxin down-regulated protein ARG10 (Vigna radiata) GI:2970051; similar to wali7 (aluminum-induced protein) (Triticum aestivum) GI:451193; [ co-ortholog (2of2) of At3g22850, At5g43830, ]
Potri.010G083200	APSVFSVK_834.4720(3);ATSSLYPLQNVFLR_1608.8744(3);LMEVHGDYSEDVGVK_1677.7789(1);TTYAQSSQLR_1154.5800(3);VFELSLADLQGDEDHAYR_2077.9825(1);WQTLLEAHVDVK_1438.7689(4)	protein.synthesis.ribosomal protein.eukaryotic.40S subunit.S3A	GO:0003735,GO:0006412,GO:0005622,GO:0005840	Ribosomal protein S3Ae	Ribosome (pop03010 )	similar to ribosomal protein S3a
Potri.010G084800	ETGPSLYYLDYLATLHK_1984.0062(2);LVVAPPNFVLK_1196.7402(3);NGLPLTTAAAANFTR_1518.7911(5);NGLPLTTAAAANFTR_1517.8071(5);NVALYQFR_1010.5418(1)	protein.degradation.ubiquitin.proteasom	GO:0004298,GO:0051603,GO:0005839	20S proteasome beta subunit D1	Proteasome (pop03050 )	similar to Proteasome subunit beta type 2-2 (EC 3
Potri.010G087800	STGFGLLYDSVESAK_1573.7744(1)	protein.synthesis.ribosomal protein.eukaryotic.40S subunit.S24	GO:0003735,GO:0006412,GO:0005622,GO:0005840	Ribosomal protein S24e family protein	Ribosome (pop03010 )
Potri.010G091000	ALVAFYQK_939.5298(5);AYEPLLLLGR_1144.6725(5);GGGHTSQLYALR_1259.6491(5)	protein.synthesis.ribosomal protein.eukaryotic.40S subunit.S16	GO:0003735,GO:0006412,GO:0005622,GO:0005840	Ribosomal protein S5 domain 2-like superfamily protein	Ribosome (pop03010 )	similar to 40S ribosomal protein S16
Potri.010G094600	VLVLGGGDGGVLR_1211.7106(2)	polyamine metabolism.synthesis.spermidine synthase	GO:0003824	spermidine synthase 2	Cysteine and methionine metabolism (pop00270 )	similar to spermidine synthase
Potri.010G095500	SEEFYSLPFNLNK_1587.7689(3)	transport.misc	GO:0005215,GO:0006810,GO:0055085,GO:0016020	Xanthine/uracil permease family protein		xanthine/uracil permease family protein; [ co-ortholog (2of2) of At1g10540, At1g60030, ]
Potri.010G098300	EHAPSLLFMDELDSLGSAR_2088.0066(1);LDLLDQALLRPGR_1479.8642(8);TMLELLNQLDGFEASNK_1922.9528(6);VPDSTYDMLGGLDQQLK_1879.9106(3)	protein.degradation.ubiquitin.proteasom	GO:0005524,GO:0009378,GO:0006281,GO:0006310,GO:0016887	regulatory particle triple-A ATPase 6A	Proteasome (pop03050 )	similar to 26S proteasome subunit 8; similar to Tat binding protein
Potri.010G100400	DVAWAPNLGLPK_1280.6997(1);FGSLLASCSYDGR_1432.6526(3)	protein.targeting.secretory pathway.plasma membrane	GO:0005515	transducin family protein / WD-40 repeat family protein	Protein processing in endoplasmic reticulum (pop04141 )	protein transport protein SEC13 family protein; WD-40 repeat family protein; similar to Protein transport protein SEC13 SP|Q04491|{Saccharomyces {cerevisiae} and} SEC13 SP (P53024:Pichia) (pastoris ; [ co-ortholog (2of2) of At3g01340, At2g30050, ]
Potri.010G100500	EAAFQLLNDELMLDGNPR_2045.9961(5);LLNDLLVEK_1056.6299(5)	amino acid metabolism.synthesis.central amino acid metabolism.GABA.Glutamate decarboxylase	GO:0016831,GO:0030170,GO:0019752,GO:0006536,GO:0004351	glutamate decarboxylase 4		similar to glutamate decarboxylase; putative; similar to strong similarity to glutamate decarboxylase (Nicotiana tabacum) GI:21327029; [ co-ortholog (1of2) of At2g02000, At2g02010, ]
Potri.010G104400	GLLQSEALK_958.5568(2)	secondary metabolism.phenylpropanoids.lignin biosynthesis.CCoAOMT	GO:0008171	caffeoyl-CoA 3-O-methyltransferase		similar to caffeoyl-CoA 3-O-methyltransferase
Potri.010G105900	ATMESLLGLVNR_1345.7144(1);EYFETSPEYGHLSSK_1773.7966(1);FTDFASVR_942.4680(1);GTNALDVLEGR_1144.5957(5);LDGGSDYAEFLHAPR_1647.7762(1);LGAMLDEDPQLMER_1617.7611(1);LYGVFDHQLPAALK_1571.8580(1);NVDMLAAR_889.4560(3);SSVLESVVGR_1032.5684(1);VVSEADGYQPHLLAPEQGYR_2229.0935(6)	misc.dynamin	GO:0003924,GO:0005525	DYNAMIN-like 1C		similar to DYNAMIN-LIKE PROTEIN 5; [ ortholog of At1g14830,]
Potri.010G107700	LLEELER_901.4989(10)	protein.degradation.ubiquitin.E2	GO:0016881	MMS ZWEI homologue 1
Potri.010G109500	ATGAFLLTASHNPGGPNEDFGLK_2314.1462(3);EDFGGGHPDPNLTYAK_1699.7711(5);EDFGGGHPDPNLTYAK_1717.7816(5);ENLGGGELVTVEDLVRNHWATYGR_2685.3380(1);FFEVPTGWK_1110.5619(3);FTFCYDALHGVAGAYAK_1890.8844(1);GATLVVSGDGR_1031.5480(3);MVLFNVSRVETTPFDGQKPGTSGLR_2736.4138(1);NKENLGGGELVTVEDLVR_1942.0240(1);RVWVGQNGLLSTPAVSAVLR_2124.1924(3);SLFDFESLQK_1213.6099(1);SMPTSSGLDLVAK_1305.6719(1);VETTPFDGQKPGTSGLR_1789.9079(1…	not assigned.unknown	GO:0016868,GO:0005975	Phosphoglucomutase/phosphomannomutase family protein	Amino sugar and nucleotide sugar metabolism (pop00520 )	similar to cytosolic phosphoglucomutase
Potri.010G116600	AHGGFSVFAGVGER_1390.6862(3);EAPSFVEQATEQQVLVTGLK_2174.1339(1);EGVQSFQGVLDGK_1363.6852(1);EMLESGVLK_987.5179(5);EMLESGVLK_1005.5285(5);FDEGLPPLLTALEVQGHSLR_2192.1710(3);FTQANSEVSALLGR_1492.7754(3);GQPVLNTGSPLTVPVGR_1691.9439(3);GSLGHVCQVLGAVVDVK_1737.9317(3);KGSLTSVQALYVPADDLTDPAPATTFAHLDATTVLSR_3842.9811(3);LGLFGGAGVGK_975.5622(3);LLNVLGEALDEK_1313.7311(5);LLNVLGEALDEK_1296.7046(5);LLNVLGEALDEKGD…	mitochondrial electron transport / ATP synthesis.F1-ATPase	GO:0005524,GO:0016820,GO:0015991,GO:0033178,GO:0046933,GO:0046961,GO:0015992,GO:0046034,GO:0016469,GO:0016887,GO:0006200,GO:0006754,GO:0000275,GO:0045261,GO:0015986,GO:0008553	ATP synthase alpha/beta family protein		similar to probable H+-transporting two-sector ATPase (EC 3
Potri.010G117900	ANSLAQLGR_929.5163(1);EAAWGLAR_873.4577(10);FVDCLRDENLVPGLK_1774.9157(1);GLLALDESNATCGK_1448.7050(1);GLVPLPGSNNESWCQGLDGLASR_2427.1722(1);LASLGLDNTETNR_1403.7125(1);LNAASSSWLGQK_1261.6535(1);TWQGRPDNVEAAQK_1599.7874(1);TVVSLPCGPSALAVK_1498.8298(1)	PS.calvin cycle.aldolase	GO:0004332,GO:0006096	Aldolase superfamily protein	Carbon metabolism (pop01200 );Citrate cycle (TCA cycle) (pop00020 );Oxygenic photosynthesis in plants and cyanobacteria (pop_M00611 );Glycolysis / Gluconeogenesis (pop00010 );Carbon fixation in photosynthetic organisms (pop00710 )	similar to At2g01140 (At2g01140/F10A8
Potri.010G125800	ETPDGGLGGLLQVK_1383.7478(1);GLANDVFLK_976.5462(2);LFLDDDELQEMK_1495.6985(1);LWSEVQESK_1105.5524(2);TVEWWGDELR_1290.6113(1);WEVPYNLLPR_1286.6892(2);WLEVGAFYPFSR_1471.7369(2)	misc.gluco-, galacto- and mannosidases.alpha-galactosidase	GO:0004553,GO:0005975	alpha-xylosidase 1		similar to alpha-xylosidase; putative; similar to strong similarity to alpha-xylosidase precursor GI:4163997 from (Arabidopsis thaliana); [ co-ortholog (2of2) of At3g45940, At1g68560, ]
Potri.010G126200	NSQQFQALR_1091.5592(8)	DNA.repair	GO:0005515,GO:0003684,GO:0006289,GO:0043161	Rad23 UV excision repair protein family
Potri.010G127500	LAAGEWFTSR_1137.5687(1);SALASVLMGMAPVLGK_1544.8539(2)	protein.postranslational modification	GO:0005515	protein phosphatase 2A subunit A2		similar to Ser/Thr specific protein phosphatase 2A A regulatory subunit alpha isoform
Potri.010G132100	SVGTQLFGQAK_1135.6106(1)	not assigned.unknown
Potri.010G134900	LCSYAQGMNLLR_1425.6978(11)	OPP.oxidative PP.6-phosphogluconate dehydrogenase	GO:0004616,GO:0050661,GO:0006098,GO:0055114	6-phosphogluconate dehydrogenase family protein
Potri.010G141600	EEAGSHDVLSCAEQLPFNQASASASSS_2779.2112(1);GALPLYWNYNYGK_1558.7689(1);RVPGFGTTMNVLYGDQVCGK_2182.0420(1);RVPGFGTTMNVLYGDQVCGK_2199.0686(1);VPGFGTTMNVLYGDQVCGK_2042.9674(1);YTYPCTPGVSYHGR_1657.7428(1)	stress.biotic	GO:0004568,GO:0006032,GO:0016998	chitinase-like protein 2		similar to class1 chitinase
Potri.010G141900	LDLPYAASEDELR_1491.7326(3);LLFLGLDNAGK_1160.6674(5)	signalling.G-proteins	GO:0005525,GO:0007264,GO:0004871,GO:0019001,GO:0007186,GO:0005634,GO:0005737,GO:0005622,GO:0006886	secretion-associated RAS super family 2	Protein processing in endoplasmic reticulum (pop04141 )	similar to GTP-binding protein Sar1
Potri.010G142600	EVSSLFGGK_923.4833(1);EVSSLFGGK_905.4727(1);GALNQLTR_872.4948(3);NLACEWAK_991.4666(17);VSGSVCDVSSQADR_1466.6540(3);VSGSVCDVSSQADREK_1723.7916(1);WSLQGTTALVTGGTK_1519.8115(1)	misc.nitrilases, *nitrile lyases, berberine bridge enzymes, reticuline oxidases, troponine reductases	GO:0016491,GO:0008152	NAD(P)-binding Rossmann-fold superfamily protein		similar to tropinone reductase; putative; similar to tropine dehydrogenase; putative; similar to tropinone reductase SP:P50165 from (Datura stramonium); similar to tropinone reductase; putative; similar to tropine dehydrogenase; putative; similar to tropi
Potri.010G145800	EFTPPQLPEDLNLALK_1824.9742(3);ELPSVAGLLNPGAEGFQK_1826.9647(3);FNNLPQVK_959.5309(3);LGETAGTLDNLLACK_1575.8047(1);MLDFDFLCGR_1273.5704(3);QLLAYAR_834.4832(3);SAAASSMAALK_1007.5190(1);SEVQFGHAGAK_1130.5589(3);SLGLLGHTFDQK_1315.7005(1);TTQALFYNYK_1248.6259(3);VTDGLYEGLALGGDVFPGSTLSDHVLR_2788.4152(3);VVLGPATVGGLQAGAFK_1584.9108(3)	TCA / org transformation.other organic acid transformatons.atp-citrate lyase	GO:0046912,GO:0044262,GO:0003824,GO:0008152	ATP citrate lyase subunit B 2
Potri.010G150700	FLPACASR_921.4611(1);FNDGLTDEQLEK_1408.6591(1);HLVFVR_770.4672(1);SALVLPGSK_871.5247(1)	stress.biotic.PR-proteins		heat stable protein 1
Potri.010G150900	LVVVDFVPTLVK_1328.8188(1);SAYVAHPAHVDFGTAFLTLLEK_2387.2394(1)	stress.biotic.PR-proteins		heat stable protein 1
Potri.010G151000	FKEGTTEEELEK_1439.6900(1)	stress.biotic.PR-proteins		heat stable protein 1
Potri.010G151400	AEEDGVACVEFLAGK_1594.7418(2);ALDDAEGLVK_1030.5415(3);GTLGGTCLNVGCLPSK_1633.8037(3);NLLLATGSDVK_1130.6416(3)	TCA / org transformation.TCA.pyruvate DH.E3	GO:0016491,GO:0050660,GO:0055114,GO:0009055,GO:0008033,GO:0045454,GO:0005737,GO:0004148	lipoamide dehydrogenase 2	Valine, leucine and isoleucine degradation (pop00280 );Carbon metabolism (pop01200 );Glycolysis / Gluconeogenesis (pop00010 );Citrate cycle (TCA cycle) (pop00020 );Pyruvate metabolism (pop00620 )
Potri.010G152400	MLDMGFEPQLR_1336.6388(10)	RNA.processing.RNA helicase	GO:0003676,GO:0005524,GO:0008026,GO:0004386,GO:0005515,GO:0003677,GO:0016787	DEAD box RNA helicase family protein
Potri.010G153500	DDPDFTWEVVKPLK_1688.8530(9);DDPDFTWEVVKPLK_1670.8424(9);FVLGGPHGDAGLTGR_1453.7546(8);KLLLDTYGGWGAHGGGAFSGK_2092.0611(12);KLLLDTYGGWGAHGGGAFSGK_2074.0505(12);KNGTCAWLRPDGK_1503.7373(1);LLLDTYGGWGAHGGGAFSGK_1963.9661(8);LLLDTYGGWGAHGGGAFSGKDPTK_2405.1884(8);LPDKELLQLVK_1295.7933(1);NGTCAWLRPDGK_1375.6423(1);NGTCAWLRPDGK_1357.6318(1);NGTCAWLRPDGK_1374.6583(1);NLGFTSDDVGLDADNCK_1840.8018(1);SGAYLVR_7…	amino acid metabolism.synthesis.aspartate family.methionine	GO:0004478,GO:0006556,GO:0005524	S-adenosylmethionine synthetase 1	Cysteine and methionine metabolism (pop00270 )	similar to S-adenosylmethionine synthase
Potri.010G156300	SLLATEAGTK_990.5466(8)	minor CHO metabolism.myo-inositol.inositol phosphatase	GO:0046854,GO:0004437	Inositol monophosphatase family protein
Potri.010G156700	ASNPFVNLK_989.5415(7);EGAPTAVSHGLWLNLPDYDAPTQLVKPR_3045.5792(1);YLYTLDDDCFVAK_1622.7407(2)	cell wall.cell wall proteins.RGP	GO:0008466,GO:0016758,GO:0007047,GO:0030244,GO:0005618,GO:0030054	reversibly glycosylated polypeptide 3		similar to REVERSIBLY GLYCOSYLATED POLYPEPTIDE 3; [ co-ortholog (2of4) of At3g08900, ]
Potri.010G157200	AEAVHLALDDVGPDYLSLPAR_2222.1452(1);TLNVSDNSDCPK_1349.6002(1)	OPP.oxidative PP.6-phosphogluconolactonase		6-phosphogluconolactonase 1		glucosamine/galactosamine-6-phosphate isomerase family protein; similar to SP|O95336|6 phosphogluconolactonase-EC (3 1
Potri.010G158700	FLEALADNTK_1121.5837(3);LLGNFLQGMSGGMAR_1551.7770(1);LPLLTQYEPVQVTLQTDQVR_2341.2762(1);LTPQFLELK_1088.6350(3);NFEQMEEER_1211.4997(1);SLADAAFYR_1013.5051(3);YAPGLELLSVR_1217.6889(1)	not assigned.unknown		SPFH/Band 7/PHB domain-containing membrane-associated protein family		band 7 family protein; similar to Band 7 family; [ ortholog of At2g03510,]
Potri.010G158900	SLDYACGAGADCTQLLQNAPCYQPNTVK_3115.3919(1)	misc.beta 1,3 glucan hydrolases		plasmodesmata callose-binding protein 3		glycosyl hydrolase family protein; similar to beta-1; similar to 3-glucanase GI:15150341 from (Camellia sinensis); similar to C-terminal homology only; [ co-ortholog (1of2) of At1g18650, ]
Potri.010G159300	DSTLLMQLLR_1189.6609(23);GYEAASATASTDLPSTHPLR_2044.9934(1);LNCELTVEER_1262.6046(1);NLLSVGYK_893.5091(5);YLAEFK_770.4083(22)	signalling.14-3-3 proteins	GO:0019904	general regulatory factor 12		similar to 14-3-3-like protein GF14 iota (General regulatory factor 12)
Potri.010G162800	DDLRLPTDESLLSQLK_1842.9807(1);KLEDLVPSSHNCDVPHVTR_2203.0925(1);LEDLVPSSHNCDVPHVTR_2074.9975(1);LPTDESLLSQLK_1343.7417(1);SDEEQHFESK_1277.5281(1);TDYQLLDLSEDGFVSLLTENGNTKDDLR_3171.5328(1);TYPQQAGTLR_1134.5902(1)	protein.synthesis.initiation	GO:0003723,GO:0003746,GO:0043022,GO:0006452,GO:0045901,GO:0045905,GO:0008612	eukaryotic elongation factor 5A-1
Potri.010G164200	AGLQYVGPELDAMK_1491.7512(5);EYSEALNLLSGLLK_1549.8472(3);LFETALR_849.4829(3);VELAHLADLLELPLDHVEK_2154.1805(3)	protein.degradation.ubiquitin.proteasom	GO:0005515	non-ATPase subunit 9	Proteasome (pop03050 )	similar to 19S PROTEOSOME SUBUNIT 9; [ co-ortholog (3of3) of At1g29150, ]
Potri.010G171500	ADDCLGPEVEK_1232.5464(3);ELPGVLALDEVER_1439.7740(3);FSLAPLVPR_999.5986(3);GVTTLLGGGDSVAAVEK_1573.8432(3);KLASLADLYVNDAFGTAHR_2062.0716(1);LASLADLYVNDAFGTAHR_1933.9767(1);SVGDLTAADLK_1089.5786(3);VGVADVMSHLSTGGGASLELLEGK_2327.1911(3);VLLSSHLGRPK_1206.7317(6)	PS.calvin cycle.phosphoglycerate kinase	GO:0004618,GO:0006096	phosphoglycerate kinase 1	Carbon metabolism (pop01200 );Biosynthesis of amino acids (pop01230 );Citrate cycle (TCA cycle) (pop00020 );Oxygenic photosynthesis in plants and cyanobacteria (pop_M00611 );Glycolysis / Gluconeogenesis (pop00010 );Carbon fixation in photosynthetic organisms (pop00710 )	similar to PHOSPHOGLYCERATE KINASE 1; [ ortholog of At3g12780,At1g56190,]
Potri.010G171600	ELDYLVGAVANPK_1388.7420(3);FHKEEEKNDPEFAK_1747.8286(1);KLASLAEVYVNDAFGTAHR_2062.0716(1);KPFAALVGGSK_1074.6306(3);LANDCLGEEVEK_1376.6363(1);LASLAEVYVNDAFGTAHR_1933.9767(1);LGVLESLLEK_1100.6562(8);LLLPTDVVVADK_1282.7617(1);LLLPTDVVVADKFAPDANSK_2113.1539(1);LSELLGVEVK_1086.6405(1);LVAELPGGGVLLLENVR_1749.0269(1);TFSEALDTTK_1112.5470(3);TLLWNGPMGVFEFEK_1767.8775(5);TLLWNGPMGVFEFEK_1768.8615(5);VDLNVPL…	PS.calvin cycle.phosphoglycerate kinase	GO:0004618,GO:0006096	phosphoglycerate kinase	Carbon metabolism (pop01200 );Biosynthesis of amino acids (pop01230 );Citrate cycle (TCA cycle) (pop00020 );Oxygenic photosynthesis in plants and cyanobacteria (pop_M00611 );Glycolysis / Gluconeogenesis (pop00010 );Carbon fixation in photosynthetic organisms (pop00710 )	similar to cytosolic phosphoglycerate kinase
Potri.010G172400	GAAQNLLPSSTGAAK_1385.7383(3);LGLNGFGR_834.4468(8);LTGMAFR_795.4182(12);LTGMAFR_777.4076(12);SSLFDAK_749.3828(12);SSLFDAK_767.3934(12);VPTPNVSVVDLTCR_1556.8101(3)	glycolysis.cytosolic branch.glyceraldehyde 3-phosphate dehydrogenase (GAP-DH)	GO:0016620,GO:0055114	glyceraldehyde-3-phosphate dehydrogenase of plastid 2	Carbon metabolism (pop01200 );Biosynthesis of amino acids (pop01230 );Citrate cycle (TCA cycle) (pop00020 );Oxygenic photosynthesis in plants and cyanobacteria (pop_M00611 );Glycolysis / Gluconeogenesis (pop00010 );Carbon fixation in photosynthetic organisms (pop00710 )
Potri.010G178800	FLTHATESPEESYYYK_1964.8913(1)	misc.gluco-, galacto- and mannosidases	GO:0004553,GO:0005975	beta glucosidase 42
Potri.010G181900	GDVVALTNALER_1257.6797(3);YEDAADLFDK_1186.5263(2);YQEMDPTFSGTR_1431.6209(3)	protein.targeting.secretory pathway.unspecified	GO:0006886	alpha-soluble NSF attachment protein 2		similar to soluble NSF attachment protein
Potri.010G183500	NTVAVPVNGWAVLR_1496.8220(6);SLFTPVPGTK_1046.5881(1);TGWADGPEFVTQCPLRPGGSYTYR_2715.2620(5)	secondary metabolism.simple phenols	GO:0016491,GO:0055114,GO:0005507	laccase 12
Potri.010G183600	VLNAALNQPLFFTLANHK_2011.1124(3)	secondary metabolism.simple phenols	GO:0016491,GO:0055114,GO:0005507	laccase 5
Potri.010G184000	MMFVGDSLNR_1169.5442(2)	development.unspecified		TRICHOME BIREFRINGENCE-LIKE 33
Potri.010G186900	ADDATQFLEVLR_1377.7009(3);AQLPGTTQDHLQLFNLEMK_2184.1118(5);AVEFAFR_839.4410(7);DLLLVNLR_955.5935(4);DPTLAVVAYR_1086.5942(11);DPTLAVVAYR_1104.6048(11);EAAELAAESPQGLLR_1554.8122(7);EATAFLLDVLKPNLAEHGYLQTK_2571.3817(1);EGLVSEALESFLR_1449.7584(5);ESLDLHDNFDQLGLAQK_1942.9505(3);ESNFYDPEK_1128.4844(3);FQELFAQTK_1111.5782(3);GNLPGAENLVVQR_1366.7437(7);GNMQLFSVDQQR_1422.6794(7);HELLEMR_927.4717(7);LEKHEL…	cell.vesicle transport	GO:0006886,GO:0016192,GO:0005198,GO:0030130,GO:0030132	Clathrin, heavy chain		similar to clathrin heavy chain; putative; similar to Swiss-Prot:Q00610 clathrin heavy chain 1 (CLH-17) (Homo sapiens); [ co-ortholog (1of2) of At3g08530, At3g11130, ]
Potri.010G187600	LMFVGDSLNR_1151.5878(6)	development.unspecified		Plant protein of unknown function (DUF828)
Potri.010G191200	GDSVVLMGK_905.4761(1);GTVELLTPVELLK_1411.8407(1);VGSSEAALLAK_1045.5888(1)	protein.synthesis.ribosomal protein.eukaryotic.60S subunit.P0	GO:0003735,GO:0006414,GO:0005622,GO:0005840,GO:0042254	Ribosomal protein L10 family protein	Ribosome (pop03010 )	similar to 60S acidic ribosomal protein P0-A
Potri.010G191900	SLGAALLFNK_1033.6041(3)	transport.Major Intrinsic Proteins.PIP	GO:0005215,GO:0006810,GO:0016020	plasma membrane intrinsic protein 1;4
Potri.010G195700	ETPEAHVFK_1057.5313(20);ETPEAHVFK_1039.5207(20);VLQLSGER_901.5102(10)	stress.abiotic.heat		HSP20-like chaperones superfamily protein		similar to 18
Potri.010G197200	ALTSAYYR_944.4836(19);AQLWDTAGQER_1274.6124(41);LVLLGDSGVGK_1057.6252(15);STLGVEFATR_1080.5684(21)	signalling.G-proteins	GO:0003924,GO:0005525,GO:0007264,GO:0005622	RAB GTPase homolog A2B
Potri.010G199400	EEVAWYAGK_1052.5047(3)	protein.synthesis.ribosomal protein.eukaryotic.60S subunit.L35A	GO:0003735,GO:0006412,GO:0005622,GO:0005840	Ribosomal protein L35Ae family protein		similar to ribosomal protein L33
Potri.010G203500	EAGSTMEVVAAQTK_1421.6941(1);ELAAKPDVDGFLVGGASLKPEFLDLLK_2824.5495(1);ELAAKPDVDGFLVGGASLKPEFLDLLK_2842.5601(1);FFVGGNWK_954.4832(7);LLYGGSVNGANCK_1353.6467(8);LLYGGSVNGANCK_1352.6627(8);SLLNESNEFVGDK_1451.7013(7);SLLNESNEFVGDKVAYALSQGLK_2482.2824(3);SSLRPDFHVAAQNCWVK_2014.9916(1);SSLRPDFHVAAQNCWVK_1997.9651(1);VASPAQAQEVHFELR_1681.8656(1);VASPAQAQEVHFELRK_1809.9606(1);VAYALSQGLK_1049.5990(3);VLACV…	PS.calvin cycle.TPI	GO:0004807,GO:0008152	triosephosphate isomerase	Carbon metabolism (pop01200 );Biosynthesis of amino acids (pop01230 );Citrate cycle (TCA cycle) (pop00020 );Glycolysis / Gluconeogenesis (pop00010 )	similar to Triosephosphate isomerase; similar to cytosolic (EC 5
Potri.010G204300	AEYDESGPSLVHR_1459.6812(1);AGFAGDDAPR_976.4483(9);AVFPSLVGRPR_1198.7055(9);DAYVGDEAQSK_1182.5273(11);DAYVGDEAQSKR_1338.6284(11);DLYGNLVLSGGSTMFPGLADR_2183.0801(13);ELSALAPSSMK_1133.5871(3);GLLTLK_644.4341(11);GYSFTTTAER_1114.5164(8);GYSFTTTAER_1132.5269(8);HTGVMVGMGQK_1144.5602(9);KDLYGNLVLSGGSTMFPGLADR_2327.1700(20);KDLYGNLVLSGGSTMFPGLADR_2311.1751(20);LAYLALDYEQELETSK_1885.9430(3);LWHHTFYNELR_1…	cell.organisation		actin-11		similar to actin - garden pea
Potri.010G205700	ARFEELNMDLFR_1523.7311(5);ARFEELNMDLFR_1540.7577(5);ELAEAYLGTTLK_1308.7046(8);EQVFSTYSDNQPGVLLQVYEGER_2658.2682(8);FEELNMDLFR_1313.6194(3);FSDAAVQSDLK_1180.5844(1);MRELAEAYLGTTLK_1595.8462(8);NSLENYAYNMR_1374.6107(5);QFAAEELSSMVLLK_1565.8244(6);SLNPDEAVAYGAAVQAALLSGEGNEK_2574.2682(7);STAGDTHLGGEDFDNR_1691.7256(1);VVPGAGDKPMLQVNYK_1715.9149(1);VVPGAGDKPMLQVNYKGEEK_2159.1165(1)	stress.abiotic.heat	GO:0000902,GO:0005524	heat shock protein 70	Spliceosome (pop03040 )	similar to heat shock protein 70 cognate
Potri.010G205800	ARFEEMNMDLFR_1558.7141(17);ARFEEMNMDLFR_1541.6875(17);ATAGDTHLGGEDFDNR_1675.7307(15);DAGVLAGLNVMR_1215.6514(18);DAGVLAGLNVMR_1231.6463(18);ELAEAYLGTALK_1278.6940(1);ELCKSLNPDEAVAYGAAVQAALLTGEGNEK_3118.5362(1);ELESLCNPLLAK_1386.7298(10);EQVFSTYSDNQPGVLLQVFEGER_2642.2733(4);FEEMNMDLFR_1331.5759(11);FTDASVQSDLK_1210.5950(1);GEGPALGLDLGTTYSCVGVWQHDR_2588.2198(12);LLNEPTAAALAYGLDK_1659.8952(26);LLNEPT…	stress.abiotic.heat	GO:0000902,GO:0005524	heat shock cognate protein 70-1	Spliceosome (pop03040 )
Potri.010G206600	LGSQLSPADK_1015.5419(1);SLNPDEAVAYGAAVQAALLSGEGNER_2602.2744(3);STVHDVVLVGGSTR_1426.7649(5);TTPSYVAFTDTER_1487.7013(13);VVAGPGDKPMLVVTYKGEEK_2117.1311(1)	stress.abiotic.heat	GO:0000902,GO:0005524	heat shock protein 70	Spliceosome (pop03040 )	similar to heat shock protein 70; putative; similar to HSP70; putative; similar to strong similarity to heat shock protein GI:425194 (Spinacia oleracea); [ co-ortholog (1of3) of At3g12580, ]
Potri.010G207200	APPTPSPLR_935.5309(3);FFQSNMR_929.4298(1);HDVTEPLLVEVDQLYHLACPASPLFYK_3154.5918(5);LFNTYGPR_949.4890(27);LFNTYGPR_968.4836(27);LFNTYGPR_967.4996(27);LLLTGGAGFLGSHLVDR_1725.9646(1);LLLTSTSEVYGDPLLHPQNESYWGNVNPLGVR_3568.8071(1);LMENEKNEVLVADNYFTGSK_2301.1067(8);LMENEKNEVLVADNYFTGSK_2317.1016(8);NEPLTVQAPGTQTR_1511.7812(3);NEVLVADNYFTGSK_1556.7591(5);TNVLGTLNMLGLAK_1460.8141(8);TNVLGTLNMLGLAK_1444.8…	cell wall.precursor synthesis.UXS	GO:0003854,GO:0016616,GO:0006694,GO:0055114,GO:0003824,GO:0050662,GO:0044237,GO:0009058,GO:0008831,GO:0045226	UDP-XYL synthase 6		similar to thymidine diphospho-glucose 4-6-dehydratase homolog
Potri.010G208900	LQLWDTAGQER_1316.6593(21)	signalling.G-proteins	GO:0003924,GO:0005525,GO:0007264,GO:0005634,GO:0005737,GO:0005622	RAB GTPase homolog 8A		similar to GTP-binding protein
Potri.010G212900	ELFDDLEK_1008.4884(2)	not assigned.unknown				similar to expressed protein in Arabidopsis thaliana; weakly similar to SP|O42184|Restin Cytoplasmic (linker protein 170-CLIP) (170-{Gallus) {gallus} ; [ co-ortholog (2of2) of At5g13560, ]
Potri.010G215700	AVEASQVLALDAR_1342.7325(2);EFAGTEEMLR_1182.5460(2);LFGEYDWER_1214.5477(2);MVFLTPTVLK_1148.6748(2);SLDTETFLDFLK_1428.7257(2);SLWCEEGR_1036.4517(2);SVFPCQDTPAAR_1348.6314(2);VYSEAVDGVLDAAAR_1535.7700(2)	protein.degradation	GO:0008237,GO:0008270,GO:0019370,GO:0006508	peptidase M1 family protein		peptidase M1 family protein; similar to SP|P09960|Leukotriene A 4-hydrolase EC (3 3
Potri.010G217800	AFNEVNAQLGTK_1291.6641(1);FDQLLVDLK_1090.6143(1);LDKELADVQELK_1400.7631(1);LLVSDEAR_902.4942(3);LSTMTAEEYFEKHPELK_2052.9947(3);TVDWDGMAK_1022.4612(1)	mitochondrial electron transport / ATP synthesis.F1-ATPase	GO:0015078,GO:0015986,GO:0000276	ATP synthase D chain, mitochondrial		similar to ATP synthase D chain-related; weakly similar to ATP synthase D chain; similar to mitochondrial (EC 3
Potri.010G218700	ARYDELVK_993.5364(1);EVSSYLK_807.4247(11);EVSSYLK_825.4353(11);GFVASNSKDDPAR_1363.6601(1);LGGLGTVPVGR_1025.6102(7);LPLQDVYK_975.5510(5);NMLTGTSQADCAVLLLDSTTGGFEAGLSK_2957.4231(7);STNLDWYK_1008.4785(11);STNLDWYK_1026.4891(11);STTTGHLLYK_1120.5997(8);STTTGHLLYK_1102.5891(8);SVEMHHEALLEALPGDNVGFNVK_2506.2395(1);THLNLVVLGHVDSGK_1588.8806(1);VETGVLKPGMVVTFGPTGLSTEVK_2446.3262(1);YYCTVLDAPGHR_1451.6736…	protein.synthesis.elongation	GO:0003924,GO:0005525	GTP binding Elongation factor Tu family protein
Potri.010G219100	MLPTKPMVVETFSAYPPLGR_2234.1712(1);QTVAVGVLK_914.5669(11);QTVAVGVLK_896.5564(11)	protein.synthesis.elongation	GO:0005525	GTP binding Elongation factor Tu family protein
Potri.010G221600	LSSGVSEGLTTGTPLHVFVPNTDQR_2612.3315(1);MLAALDAVR_959.5343(3)	amino acid metabolism.synthesis.aromatic aa.chorismate.chorismate synthase	GO:0004107,GO:0009073	chorismate synthase, putative / 5-enolpyruvylshikimate-3-phosphate phospholyase, putative	Biosynthesis of amino acids (pop01230 );Phenylalanine, tyrosine and tryptophan biosynthesis (pop00400 )	similar to chorismate synthase; putative; similar to 5-enolpyruvylshikimate-3-phosphate phospholyase; putative; similar to chorismate synthase from Lycopersicon esculentum (SP|Q42884|; similar to Corydalis sempervirens (SP|P27793); [ co-ortholog (1of2) of
Potri.010G222700	SLGAAVLYNQDK_1278.6688(1)	transport.Major Intrinsic Proteins.PIP	GO:0005215,GO:0006810,GO:0016020	plasma membrane intrinsic protein 2;5		similar to putative aquaporin
Potri.010G224100	ASSDWVMDSMSK_1343.5606(1);FLNAGLFGNGTESSHTLPR_2018.9930(1);GTDSYGVTTGFGATSHR_1713.7827(12);GTDSYGVTTGFGATSHR_1695.7721(12);LHELDPLQKPK_1299.7419(5);LHELDPLQKPK_1317.7525(5);LNTLLQGYSGLR_1334.7427(8);NSTTSLFQK_1025.5262(1);TSPQWLGPLLEVLR_1608.9108(3);VLTMGFNGELHPSR_1557.7842(5);VLTMGFNGELHPSR_1558.7682(5)	secondary metabolism.phenylpropanoids.lignin biosynthesis.PAL	GO:0016841,GO:0009058	PHE ammonia lyase 1	Phenylpropanoid biosynthesis (pop00940 );Phenylalanine metabolism (pop00360 )	similar to phenylalanine ammonia-lyase
Potri.010G224200	ALHGGNFQGTPLGVSMDNTR_2087.9927(8);ALHGGNFQGTPLGVSMDNTR_2071.9978(8);DVGVMVELSEEAR_1433.6941(3);EELGTSLLTGEK_1276.6631(3);EHVFSYLDDPCSATYPLMQK_2401.0839(1);ELNSVNDNPLLDVSR_1685.8341(15);ELNSVNDNPLLDVSR_1684.8501(15);FEMLEALTK_1081.5598(2);LALASLGK_772.4927(10);LEVENGNPALPNR_1422.7336(5);LEVENGNPALPNR_1423.7176(5);LGGETLTLGQVTALASR_1686.9385(3);LGSFEEELK_1051.5306(3);LLDPLLECLK_1213.6861(3);LLDPLLE…	secondary metabolism.phenylpropanoids.lignin biosynthesis.PAL	GO:0016841,GO:0009058	PHE ammonia lyase 1	Phenylpropanoid biosynthesis (pop00940 );Phenylalanine metabolism (pop00360 )
Potri.010G224300	AGCYAANVLLQR_1335.6838(3);ALPYMDYVFGNETEAR_1875.8582(1);LAVLTQGADPVVVAEDGKVK_2009.1277(1);LFPVLLLPK_1039.6914(3);LNNALLAEDK_1101.5786(5);LNNALLAEDK_1100.5946(5);LSQWPK_758.4196(3);LVDTNGAGDAFVGGFLSQLVQEKPLEDCVR_3235.5940(1);LVDTNGAGDAFVGGFLSQLVQEKPLEDCVR_3234.6100(1);NSTEAGVNVHYYEDEAAPTGTCAVCVVGGER_3312.4533(1);SGCTYPEKPDFK_1428.6464(1);SLLANLSAANCYK_1424.7203(5);SLLANLSAANCYK_1425.7043(5);VHGWET…	nucleotide metabolism.salvage.nucleoside kinases.adenosine kinase	GO:0006166,GO:0004001	adenosine kinase 2		similar to putative adenosine kinase
Potri.010G227700	AYTDYALDMGLLK_1473.7294(3);NLEVGLPALLEDGVK_1566.8738(1)	protein.degradation.serine protease	GO:0004185,GO:0006508	SERINE CARBOXYPEPTIDASE-LIKE 49		similar to Serine carboxypeptidase precursor (EC 3
Potri.010G229600	LLLLGDSGVGK_1071.6408(24)	signalling.G-proteins	GO:0003924,GO:0005525,GO:0007264,GO:0005634,GO:0005737,GO:0005622	RAB GTPase homolog C2A		similar to GTP-binding protein
Potri.010G231300	AMGLMNSFLNDLFEK_1729.8288(18);LVLPGELAK_939.5873(18);QVHPDLGLSSK_1180.6321(18)	DNA.synthesis/chromatin structure.histone	GO:0003677,GO:0006334,GO:0005634,GO:0000786	Histone superfamily protein
Potri.010G233200	LGDLYQTQLFAK_1396.7471(3);LVGTLGPQSR_1027.5895(1);WTFTGAFEAR_1185.5687(3);VVDSMTENLRPTR_1517.7741(3)	lipid metabolism.FA synthesis and FA elongation.pyruvate kinase	GO:0000287,GO:0004743,GO:0030955,GO:0006096	Pyruvate kinase family protein	Carbon metabolism (pop01200 );Biosynthesis of amino acids (pop01230 );Purine metabolism (pop00230 );Glycolysis / Gluconeogenesis (pop00010 )
Potri.010G236500	GNVQPDAVLQTVSK_1455.7802(3);MEGVESYDLDLK_1398.6457(3);TAFWEAEAPAEPAKPAETVAAA_2228.0870(1);VGMSCEGCVGAVK_1353.5960(1)	metal handling.binding, chelation and storage	GO:0046872,GO:0030001	homolog of anti-oxidant 1
Potri.010G243100	ELAQAYEVLSDPEKR_1747.8861(5);ELYDQYGEDALK_1443.6638(3);YYELLGVSK_1071.5721(3)	stress.abiotic.heat	GO:0031072,GO:0051082,GO:0006457	DNAJ homologue 2		similar to DnaJ protein homolog (DNAJ-1)
Potri.010G244900	LSVQGLDGVLFPLEEK_1743.9527(3);LSYDTLR_867.4571(3);LVSEGYVLTVLAPNDEAMAK_2120.0944(10);VLAEEADGSVK_1117.5735(1)	cell wall.cell wall proteins.AGPs.AGP		FASCICLIN-like arabinogalactan protein 17 precursor
Potri.010G248900	SVGEECLQEDELR_1563.6956(1)	protein.aa activation.tyrosine-tRNA ligase	GO:0000166,GO:0004812,GO:0005524,GO:0006418,GO:0005737,GO:0006412	Tyrosyl-tRNA synthetase, class Ib, bacterial/mitochondrial	Aminoacyl-tRNA biosynthesis (pop00970 )
Potri.010G249600	LGEAGLELLR_1070.6204(3);TLAVMGFGK_923.5019(9);TLESAETSPVSK_1248.6318(1);VTVTPHLGASTK_1210.6790(5);YVGVSLVGK_921.5404(11)	amino acid metabolism.synthesis.serine-glycine-cysteine group.serine.phosphoglycerate dehydrogenase	GO:0016616,GO:0051287,GO:0008152,GO:0055114,GO:0016597,GO:0048037,GO:0004455,GO:0008652,GO:0006564,GO:0004617	D-3-phosphoglycerate dehydrogenase	Carbon metabolism (pop01200 );Biosynthesis of amino acids (pop01230 );Glycine, serine and threonine metabolism (pop00260 )
Potri.010G250900	SLLQLLR_842.5458(6);VEPYVTFGYPNLK_1526.7890(4)	protein.synthesis.ribosomal protein.eukaryotic.60S subunit.L7	GO:0003735,GO:0006412,GO:0005840	Ribosomal protein L30/L7 family protein	Ribosome (pop03010 )	similar to 60S ribosomal protein L7-2
Potri.010G253500	DALAETDKLTLETAK_1618.8534(1);DMGYNVSMMADSTSR_1664.6713(2);EDYLAQNAFTPYDK_1674.7646(3);EVLQREDDLNELVQLVGK_2097.1186(3);FDPDFLNLR_1136.5735(3);FEDPAEGEAVLVEK_1532.7479(1);GVSVPALDKDTLWEFQPK_2030.0593(3);LAADTPLLTGQR_1255.7005(3);LAEMPADSGYPAYLAAR_1795.8683(3);LASFYER_885.4465(3);LEGHSATLQVYEETAGLMVNDPVLR_2742.3767(3);LGDLFYR_883.4672(3);LHEDLTAGFR_1158.5902(1);LLREDYLAQNAFTPYDK_2057.0338(3);LSGDVYL…	transport.p- and v-ATPases.H+-transporting two-sector ATPase	GO:0005524,GO:0016820,GO:0015991,GO:0033178,GO:0046933,GO:0046961,GO:0015992,GO:0046034,GO:0016469	vacuolar ATP synthase subunit A		similar to Vacuolar ATP synthase catalytic subunit A (EC 3
Potri.010G254200	AADVGADLVGK_1015.5419(10)	transport.amino acids	GO:0004427,GO:0009678,GO:0015992,GO:0016020	Inorganic H pyrophosphatase family protein
Potri.010G254700.	LLVAGASAYAR_1091.6208(10);YSEGYPGAR_999.4530(10)
Potri.010G255200	APLLLGCDVR_1113.6085(3);EVLAVNQDPLGVQAK_1580.8642(1);LGLYSDAGYFTCSK_1581.7254(1);SFASWGLDYLK_1286.6416(1);VAVLLVNR_883.5724(1)	minor CHO metabolism.galactose.alpha-galactosidases	GO:0004553,GO:0005975	alpha-galactosidase 1
Potri.011G007600	EFELAPEEYLLK_1480.7570(1);EPVFSFWLNR_1294.6579(1);FDGLLGLGFK_1066.5932(1);FTVLFDTGSSNLWVPSSK_1985.0015(3);GPLWLLGDVFMGR_1460.7719(1);VGFAEAA_664.3301(1);YHTVFDSGK_1053.5000(1)	protein.degradation.aspartate protease	GO:0004190,GO:0006508,GO:0006629	aspartic proteinase A1		similar to aspartic endopeptidase
Potri.011G015600	NVTDYLVNVLCK_1437.7407(6)	glycolysis.cytosolic branch.phosphofructokinase (PFK)	GO:0003872,GO:0006096,GO:0005945	Phosphofructokinase family protein
Potri.011G015900	LGVVLSGGQAPGGHNVLSGLYDYLQDR_2785.4268(1);NQGGFDMLASGR_1252.5739(1);VASVYSEVQSSR_1311.6539(1)	glycolysis.cytosolic branch.phosphofructokinase (PFK)	GO:0003872,GO:0006096,GO:0005945	Phosphofructokinase family protein		similar to pyrophosphate--fructose-6-phosphate 1-phosphotransferase beta subunit; putative; similar to pyrophosphate-dependent 6-phosphofructose-1-kinase; putative; similar to strong similarity to SP|Q41141 Pyrophosphate--fructose 6-phosphate 1-phosphotra
Potri.011G033100	GADTVEGVELK_1117.5735(1);GGSPYGAGTFAGDGTR_1470.6608(1);QPTELELGQAFHQGK_1682.8497(1);SDVPLLKPNDLTEADGVLFGFPTR_2601.3559(1)		GO:0010181,GO:0016491,GO:0009055,GO:0050662	Quinone reductase family protein		similar to unknown
Potri.011G049500	LNLETNLATNR_1258.6750(1);LYLANQEK_978.5255(3);QLLEEGEEYLR_1378.6849(1)	not assigned.unknown	GO:0005198,GO:0006886,GO:0016192,GO:0030130,GO:0030132	Clathrin light chain protein
Potri.011G052700	NTVECLTGTLSR_1350.6682(3)	amino acid metabolism.synthesis.branched chain group.common	GO:0004455,GO:0009082,GO:0055114,GO:0008652,GO:0016491	ketol-acid reductoisomerase	2-Oxocarboxylic acid metabolism (pop01210 );Biosynthesis of amino acids (pop01230 );Valine, leucine and isoleucine biosynthesis (pop00290 )
Potri.011G053600	APGTLTNYGFHK_1305.6586(1);GYALFSVGPFAFESK_1619.8104(1)	stress.abiotic.unspecified		arabinogalactan protein 30
Potri.011G064000	ESKPAYLSLSCNLPGLPHPTFAR_2555.3075(4);VSAANGRPPNPQ_1208.6018(1)	fermentation.PDC	GO:0000287,GO:0030976,GO:0003824	Thiamine pyrophosphate dependent pyruvate decarboxylase family protein
Potri.011G066000	EEMSNVLR_977.4721(4);EVAGFAPYEK_1110.5466(4)	protein.synthesis.ribosomal protein.eukaryotic.60S subunit.L36	GO:0003735,GO:0006412,GO:0005622,GO:0005840	Ribosomal protein L36e family protein	Ribosome (pop03010 )
Potri.011G068900	AMQLLESGLK_1089.5973(3);LACYVTVR_981.5186(3);VLEQLSGQTPVFSK_1532.8319(3);YEGVLLNK_935.5197(3)	protein.synthesis.ribosomal protein.eukaryotic.60S subunit.L11	GO:0003735,GO:0006412,GO:0005622,GO:0005840	Ribosomal L5P family protein	Ribosome (pop03010 )	similar to ribosomal protein RL5
Potri.011G078200	AAQLDVVVTNK_1157.6525(3);TYCAELAHNVSTR_1521.7115(3)	protein.synthesis.ribosomal protein.eukaryotic.60S subunit.L32	GO:0003735,GO:0006412,GO:0005622,GO:0005840	Ribosomal protein L32e	Ribosome (pop03010 )	similar to ribosomal protein L32
Potri.011G080500	LEDVTPLPTDSTR_1443.7326(3)	protein.synthesis.ribosomal protein.eukaryotic.40S subunit.S14	GO:0003735,GO:0006412,GO:0005622,GO:0005840	Ribosomal protein S11 family protein	Ribosome (pop03010 )	similar to 40S ribosomal protein S14-3
Potri.011G093500	KFDFTVQNDGEDVTLK_1855.9072(2);VLLPKELFK_1086.6921(2)	cell wall.cell wall proteins.AGPs.AGP		FASCICLIN-like arabinogalactan 1
Potri.011G096300	AKVPVAEVNVPVVGGHAGLTLLPLFSQATPK_3109.7772(1);ALEGADVVLLPAGVPR_1576.9057(3);ANLSDAELTALTK_1346.7162(1);DDLFNLNAGLVK_1318.7001(5);LKPELQSSLEK_1271.7205(1);NGVEEVLGLGPLSDYEKEGLEK_2375.1977(1);SEVSGYSGEAELGK_1412.6540(1);VAVLGAAGGLGQPLALLMK_1779.0561(1)	TCA / org transformation.TCA.malate DH	GO:0016491,GO:0055114,GO:0016616,GO:0030060,GO:0006108	Lactate/malate dehydrogenase family protein	Carbon metabolism (pop01200 );Glyoxylate and dicarboxylate metabolism (pop00630 );Carbon fixation in photosynthetic organisms (pop00710 )	similar to Malate dehydrogenase; similar to mitochondrial precursor (EC 1
Potri.011G110700	ALMDEMAVVATEEYR_1727.7979(3);ALPWLFAWTQTR_1489.7950(3);FSAAWQLYK_1113.5728(2);FVEYFR_860.4301(5);GDPGLAALNDK_1070.5477(2);GGGPTHLALLSQPPDTLHGSLR_2224.1833(5);HLELGSYR_974.5054(3);KLEELGSVLTSLDPGDSLVLAK_2284.2646(3);LADLEAAPAALSR_1297.7110(1);LASLDAQLR_986.5629(1);LFSLEWYR_1113.5728(1);NQTVDLVLTAHPTQSVR_1879.0032(3);TPPTPQDEMR_1171.5412(5);VSEDDKLLEYDALLLDR_2007.0281(2)	not assigned.unknown	GO:0008964,GO:0006099,GO:0015977	phosphoenolpyruvate carboxylase 3	Carbon metabolism (pop01200 );Carbon fixation in photosynthetic organisms (pop00710 )	similar to phosphoenolpyruvate carboxylase
Potri.011G110900	AYETATSTAAR_1141.5484(1);DLSPTHPLR_1035.5582(1);DNLTLWTSDLPEDGEDQKMETSAR_2751.2414(3);DRENFVYVAK_1240.6321(3);LDVELTVEER_1202.6263(7);LLSSLEQKEESK_1390.7424(3);VEAADQSLK_960.4997(1);YDEMVDAMK_1101.4591(2)	signalling.14-3-3 proteins	GO:0019904	general regulatory factor 9		similar to 14-3-3 brain protein homolog
Potri.011G111400	LELFLPEEYPMAAPK_1747.8975(3);LLSEPAPGLSASPSEDNMR_1970.9488(1);WSPALQLR_970.5469(3);YFNVMLLGPTQSPYEGGVFK_2247.1155(3)	protein.degradation.ubiquitin.E2	GO:0016881	ubiquitin-conjugating enzyme 35		similar to ubiquitin-conjugating enzyme; putative; similar to ubiquitin-conjugating enzyme E2 (Catharanthus roseus) GI:5381319; similar to ubiquitin-conjugating enzyme; putative; similar to ubiquiti; [ co-ortholog (1of2) of At1g78870, At1g16890, ]
Potri.011G122100	AGTVFAALGSDGGVK_1349.7060(1)	hormone metabolism.auxin.induced-regulated-responsive-activated		Aluminium induced protein with YGL and LRDR motifs		similar to unknown
Potri.011G129400	AFLDATGGLWK_1178.6204(3);GGSPYGAGTFAGDGSR_1456.6451(3);QPTELELEQAFHQGK_1736.8602(5);QPTELELEQAFHQGK_1754.8708(5);VKGGSPYGAGTFAGDGSR_1683.8085(3)		GO:0010181,GO:0016491,GO:0009055,GO:0050662	Quinone reductase family protein		similar to FLAVODOXIN-LIKE QUINONE REDUCTASE 1; [ co-ortholog (2of2) of At5g54500, At4g27270, ]
Potri.011G145100	FGTQLLTETVTK_1337.7311(1);NVVTGEVSDLK_1160.6157(3)	redox.thioredoxin	GO:0016491,GO:0050660,GO:0055114	NADPH-dependent thioredoxin reductase A
Potri.011G148000	DLTDALMK_906.4601(14);DLTDALMK_888.4495(14);ELTALAPSSMK_1147.6027(19);ELTALAPSSMK_1163.5976(19);ELTALAPSSMK_1129.5922(19);GEYDESGPSLVHR_1427.6550(9);GEYDESGPSLVHR_1445.6655(9);LAYVALDYEQELETAK_1855.9324(9)	cell.organisation		actin 7		similar to actin
Potri.011G148700	FLDGLYVSEK_1170.6041(3);HLNLDFQLLKDEEGK_1798.9334(3);LLEVEGPR_912.5149(3);TALSHVENLLTGVTK_1582.8799(3);TLLSSETMDLPDGVK_1605.8040(3);VKDELVLDGNDLELVSR_1914.0178(3)	protein.synthesis.ribosomal protein.eukaryotic.60S subunit.L9	GO:0003735,GO:0019843,GO:0006412,GO:0005840	Ribosomal protein L6 family	Ribosome (pop03010 )	similar to GA
Potri.011G149100	DMVDVLTNR_1062.5248(1);LAGLHNQESSADEDDHGLR_2063.9377(1);LLTLAGTNTGATMR_1419.7624(1)	not assigned.unknown				similar to expressed protein in Arabidopsis thaliana; similar to unknown protein GB:AAC69930 from (Arabidopsis thaliana); [ co-ortholog (1of2) of At1g63310, ]
Potri.011G153500	GAQAPSLLPVWQR_1422.7852(8)	secondary metabolism.phenylpropanoids	GO:0016747	HXXXD-type acyl-transferase family protein
Potri.011G155800	AGAPDHLFNLR_1252.6433(1);EWLADSALANNALLR_1656.8704(1);LLALYLSSPENK_1347.7518(1);LQEAYLLFQDFSEK_1730.8636(1);YPMTGLLLNGK_1207.6391(1)	cell.vesicle transport	GO:0005198,GO:0006890,GO:0030126	Coatomer epsilon subunit		similar to epsilon2-COP
Potri.011G158700	GGGGASFGLLTAWK_1321.6899(5);SVLYLAGYPANTPPEVLLQGK_2230.2118(3);TVTTSYNALFLGDASR_1715.8599(1);YGLGADNVLDAR_1263.6328(7)	misc.nitrilases, *nitrile lyases, berberine bridge enzymes, reticuline oxidases, troponine reductases	GO:0008762,GO:0016491,GO:0050660,GO:0055114	FAD-binding Berberine family protein		similar to FAD-binding domain-containing protein; similar to SP|P30986|reticuline oxidase precursor Berberine (bridge-forming-enzyme BBE) (Tetrahydroprotoberberine) (synthase Eschscholzia) (californica ; [ ortholog of At2g34790,At1g30760,]
Potri.011G158800	WQQVADKLDEDLFLR_1875.9599(9)	misc.nitrilases, *nitrile lyases, berberine bridge enzymes, reticuline oxidases, troponine reductases	GO:0008762,GO:0016491,GO:0050660,GO:0055114	FAD-binding Berberine family protein
Potri.011G161400	LVPVPSTVTVFTVTK_1587.9356(7)	misc.nitrilases, *nitrile lyases, berberine bridge enzymes, reticuline oxidases, troponine reductases	GO:0008762,GO:0016491,GO:0050660,GO:0055114	FAD-binding Berberine family protein
Potri.011G162500	LNVYYNEASGGR_1342.6386(7);MASTFLGNSTSLQEMFR_1919.8990(9);SGPFGQLFRPDNFVFGQSGAGNNWAK_2798.3434(1);YSGDSDLQLER_1282.5910(3)	cell.organisation	GO:0051258,GO:0043234,GO:0003924,GO:0005525,GO:0006184,GO:0007017,GO:0005874	tubulin beta 8		similar to tubulin beta chain - soybean
Potri.011G164000	APQAAGTLHTDFER_1513.7394(3);LGLVGLPNVGK_1066.6619(3);TYVVQDGDLLFFK_1544.7995(3)	signalling.G-proteins	GO:0005525,GO:0015093,GO:0015684,GO:0016021,GO:0005622	GTP binding		similar to expressed protein in Arabidopsis thaliana; [ co-ortholog (1of2) of At1g30580, ]
Potri.011G165000	GLLAADESTGTLGK_1332.7005(7);GLLAADESTGTLGKR_1488.8016(7);GVVELAGTNGETTTQGFDSLGAR_2280.1102(3);YADELLK_851.4509(5);YAGGGTGGLASESLFEKGYKY_2155.0342(1)	PS.calvin cycle.aldolase	GO:0004332,GO:0006096	Aldolase superfamily protein	Carbon metabolism (pop01200 );Citrate cycle (TCA cycle) (pop00020 );Oxygenic photosynthesis in plants and cyanobacteria (pop_M00611 );Glycolysis / Gluconeogenesis (pop00010 );Carbon fixation in photosynthetic organisms (pop00710 )	similar to fructose-1; similar to 6-bisphosphate aldolase
Potri.012G006400	AGPGAFLSTSELASHLPTK_1883.9862(1);AGPGAFLSTSELASHLPTKNPDAPVMLDR_2992.5197(1);DLPDGKVERLYGLAPVCK_2030.0740(1);EFEGLAK_775.3985(1);EFEGLAK_793.4090(1);ERTEKEFEGLAK_1436.7380(1);GAGFQGFEVMCCAFNTHVLEFR_2577.1473(1);GFEGLTSLVDVGGGTGAVVNTLVSK_2377.2609(1);GLNFDLPHVLEDAPSYPGVEHVGGDMFVSVPK_3438.6675(1);GLNFDLPHVLEDAPSYPGVEHVGGDMFVSVPK_3422.6726(1);GMSDHSTLTMK_1189.5340(1);GMSDHSTLTMK_1207.5446(1);LLASYSLL…	misc.O-methyl transferases	GO:0008171,GO:0008168,GO:0046983	O-methyltransferase 1	Phenylpropanoid biosynthesis (pop00940 )	similar to Chain A; similar to Crystal Structure Analysis Of Caffeic Acid5-Hydroxyferulic Acid 35-O-Methyltransferase Ferulic Acid Complex
Potri.012G015000	AGGFAVFLR_937.5254(1);DGVTLFAPTDGAFSALLK_1822.9585(1);LELVQFHLLPK_1336.7987(1);LLTTANFQTVSNPLTTLAGSGSR_2349.2409(1);SGVLNSLSDHQK_1285.6383(1);SGVLNSLSDHQK_1284.6543(1);SGVLNSLSDHQK_1266.6437(1);STQEDLQVFSQLNDSR_1866.8828(1)	cell wall.cell wall proteins.AGPs.AGP		FASCICLIN-like arabinogalactan-protein 11		similar to fasciclin-like AGP 15
Potri.012G017500	AMEVTQVLLNAQSLDGNVR_2100.0754(1);DTTAWTLGR_1020.5109(1);LAGLELPQR_996.5837(1);TAAYETLNEVVR_1365.7009(1);TLASPVPDAR_1026.5578(1)	protein.targeting.nucleus	GO:0008565,GO:0006886	ARM repeat superfamily protein		similar to importin beta-2; putative; similar to importin-beta2 (Oryza sativa (japonica cultivar-group)) GI:3983665; similar to Expressed protein in Arabidopsis thaliana; [ co-ortholog (1of2) of At5g53480, ]
Potri.012G024600	DATNDFEDVGHSDDAR_1763.7103(1)	redox.ascorbate and glutathione	GO:0020037	cytochrome B5 isoform E		similar to cytochrome b5 isoform Cb5-C
Potri.012G051600	LLFYVTTLNWK_1397.7827(1)	not assigned.unknown		zinc knuckle (CCHC-type) family protein
Potri.012G057500	EGLVLLMDALEK_1330.7287(1);VNQLGTVTESLR_1316.7169(1)	glycolysis.cytosolic branch.enolase	GO:0000287,GO:0004634,GO:0006096,GO:0000015	enolase 1	Carbon metabolism (pop01200 );Biosynthesis of amino acids (pop01230 );Citrate cycle (TCA cycle) (pop00020 );Glycolysis / Gluconeogenesis (pop00010 )	similar to enolase; putative; similar to Swiss-Prot:P15007 enolase (EC 4
Potri.012G062700	LAAGEWFTAR_1121.5738(1)	protein.postranslational modification	GO:0005515	protein phosphatase 2A subunit A2
Potri.012G066100	NVEYDALR_979.4843(1)	mitochondrial electron transport / ATP synthesis.F1-ATPase	GO:0046933,GO:0046961,GO:0015986,GO:0045261	gamma subunit of Mt ATP synthase		similar to ATP synthase gamma chain; similar to mitochondrial precursor (EC 3
Potri.012G066200	ALVMLGDGATDLEAR_1531.7785(1)	amino acid metabolism.synthesis.serine-glycine-cysteine group.serine.phosphoserine phosphatase	GO:0003824,GO:0008152	3-phosphoserine phosphatase		similar to 3-PHOSPHOSERINE PHOSPHATASE; [ ortholog of At1g18640,]
Potri.012G074800	GLFEGGLDNMVR_1307.6412(1);LAAELGDDLPSFPK_1472.7631(1);LSFLYLLTGNLEK_1510.8516(1);LVLGELQTPFVK_1343.7933(1);TLDVPLYLTK_1162.6718(1)	cell.vesicle transport	GO:0005515,GO:0005198,GO:0006886,GO:0016192,GO:0030117,GO:0030126	Coatomer, alpha subunit		similar to coatomer alpha subunit-like protein
Potri.012G074900	AAGVLDNFSEGEK_1336.6379(1)	development.unspecified		B12D protein		similar to senescence-associated protein; putative; similar to B12D protein (Ipomoea batatas) GB:AAD22104; [ ortholog of At3g48140,]
Potri.012G075600	VAFTGSTATGSR_1154.5800(1)	fermentation.aldehyde dehydrogenase	GO:0016491,GO:0008152,GO:0055114	aldehyde dehydrogenase 10A8	Glycine, serine and threonine metabolism (pop00260 )	similar to Betaine-aldehyde dehydrogenase; similar to chloroplast precursor (EC 1
Potri.012G078700	AVELAHHALFFNQGQCCCAGSR_2533.1283(1);FADLVDKHRDELAALESWNSGKPYEQSAK_3304.6233(1);GVEQGPQLDSDQFEK_1676.7762(1);KGVEQGPQLDSDQFEK_1804.8712(1);SAEQTPLTALHAAK_1437.7696(1);SVTLELGGK_903.5146(1);TGEVLAHVAEGDNEDVNR_1924.8995(1)	fermentation.aldehyde dehydrogenase	GO:0016491,GO:0008152,GO:0055114	aldehyde dehydrogenase 2B4		similar to aldehyde dehydrogenase 1 precursor
Potri.012G090400	AAPALVEGTYEDK_1363.6740(1);AFSSLYNEK_1058.5153(1);LLDNLLLR_969.6091(1);SKGEVQYEVVWLPVVEK_1989.0692(1);TAYWDLVK_995.5197(1)	not assigned.unknown
Potri.012G094100	FGLLEGLMTTVHSLTATQK_2063.0841(1);FGLLEGLMTTVHSLTATQK_2047.0892(1);GLLGYTDEDLVSTDFLGDNR_2200.0404(1);NPEELPWGETGADYLVESTGVFTDKDK_2997.4000(1);SYTPDLNLVSNASCTTNCLAPLAK_2610.2539(1);TLLFGEK_807.4611(1)	glycolysis.cytosolic branch.glyceraldehyde 3-phosphate dehydrogenase (GAP-DH)	GO:0016620,GO:0055114	glyceraldehyde-3-phosphate dehydrogenase C2	Carbon metabolism (pop01200 );Biosynthesis of amino acids (pop01230 );Citrate cycle (TCA cycle) (pop00020 );Oxygenic photosynthesis in plants and cyanobacteria (pop_M00611 );Glycolysis / Gluconeogenesis (pop00010 );Carbon fixation in photosynthetic organisms (pop00710 )	similar to glyceraldehyde-3-phosphate dehydrogenase
Potri.012G095200	AFFQEFSDLDAK_1417.6634(1);LEEPLLR_869.5091(1);YATNAVTSFLFR_1389.7161(1)	protein.degradation.aspartate protease	GO:0004177,GO:0008270,GO:0006508	Zn-dependent exopeptidases superfamily protein		similar to aspartyl aminopeptidase; putative; similar to SP|Q9ULA0|Aspartyl aminopeptidase EC (3 4
Potri.012G095300	QTEPVLGYYK_1197.6150(1);VPGVDDVTGEPLLQR_1594.8435(1)	nucleotide metabolism.phosphotransfer and pyrophosphatases.adenylate kinase	GO:0005524,GO:0019205,GO:0006139,GO:0004017	adenylate kinase 1	Purine metabolism (pop00230 )
Potri.012G096400	AVAFYDLTSAAGLK_1468.7683(1);EALATPPSADTK_1200.6107(1);KLDDYLLSR_1122.6154(1);LDDYLLSR_994.5204(1);LSGVEAEGCGVVVEGSAPLTK_2059.0376(1);SSVLLDVKPWDDETDMK_1977.9474(1);SYLSGYQASK_1103.5368(1);WYTHLDALLR_1287.6844(1)	protein.synthesis.elongation	GO:0003746,GO:0006414,GO:0005853	Translation elongation factor EF1B/ribosomal protein S6 family protein		similar to translational elongation factor 1 subunit Bbeta
Potri.012G100400	LAVALNDLSK_1043.6095(1)	mitochondrial electron transport / ATP synthesis.NADH-DH.complex I.carbonic anhydrase		gamma carbonic anhydrase-like 2
Potri.012G111100	SDNELQLLVDGEEK_1588.7701(1)	signalling.calcium	GO:0005509	calnexin 1		similar to Calnexin homolog precursor
Potri.012G117600	FAQCTGANALAGR_1336.6427(1)	protein.synthesis.ribosomal protein.eukaryotic.40S subunit.SA	GO:0003735,GO:0006412,GO:0005622,GO:0005840,GO:0015935	40s ribosomal protein SA B	Ribosome (pop03010 )
Potri.012G123700	VELKDDSELK_1175.6154(1)	PS.photorespiration.glycine cleavage.H protein	GO:0006546,GO:0005960	Single hybrid motif superfamily protein	Glyoxylate and dicarboxylate metabolism (pop00630 )	similar to glycine cleavage system H protein; similar to mitochondrial; putative; similar to SP|Q39732|Glycine cleavage system H protein ; similar to mitochondrial precursor {Flaveria anomala}; [ co-ortholog (2of2) of At2g35120, ]
Potri.012G125500	AEGEMLVEDAQPSK_1503.6996(1);ANQFLESLK_1049.5626(1);DPSRPFPTGQTGDAGVGLLK_2013.0400(1);FSATSTYSELK_1233.5998(1);LSSHLAAAHQPTDPVTLTAEEK_2316.1830(1);QSNLLDDLETLR_1416.7329(1)	cell.vesicle transport	GO:0005515,GO:0006886,GO:0016192,GO:0030131	clathrin adaptor complexes medium subunit family protein
Potri.012G127900	SGTLNSLNDQEK_1305.6281(1)	cell wall.cell wall proteins.AGPs.AGP		FASCICLIN-like arabinogalactan-protein 11		similar to fasciclin-like AGP 15
Potri.012G128600	SVTGNQLLR_987.5582(1)	protein.synthesis.ribosomal protein.eukaryotic.40S subunit.S13	GO:0003735,GO:0006412,GO:0005622,GO:0005840	ribosomal protein S13A	Ribosome (pop03010 )	similar to ribosomal protein S13
Potri.012G134900	VALEPGLSCWR_1287.6515(1)	minor CHO metabolism.sugar alcohols	GO:0008270,GO:0016491,GO:0055114	GroES-like zinc-binding alcohol dehydrogenase family protein		similar to Sorbitol Dehydrogenase
Potri.013G004100	CNVLVNLEQQSPDLAQGVHGHLTK_2657.3464(1);DDPDFTWEVVKPLKSEKPQQ_2386.1925(1);EHVLKPVLPEK_1288.7623(6);EHVLKPVLPEK_1270.7518(6);ETFLFTSESVNEGHPDK_1936.8923(2);KNGTCPWLRPDGK_1529.7529(4);LCDQVSDALLDACLEQDPDSK_2392.0644(1);LPDKELLNLVK_1281.7777(1);METFLFTSESVNEGHPDK_2109.9434(4);NGTCPWLRPDGK_1382.6634(10);NGTCPWLRPDGK_1400.6740(10);NGTCPWLRPDGK_1401.6580(10);NGTCPWLRPDGK_1383.6474(10);RPEELGAGDQGHMFGYATD…	amino acid metabolism.synthesis.aspartate family.methionine	GO:0004478,GO:0006556,GO:0005524	S-adenosylmethionine synthetase family protein	Cysteine and methionine metabolism (pop00270 )	similar to S-adenosylmethionine synthetase-2
Potri.013G004400	LGVEVEMGGCK_1178.5544(1);LSGLDLLLR_999.6197(1);SAQVTEGTDFTELTNQEPWLSSTK_2669.2577(1);WGNLEFPLPFGR_1432.7372(1);VLSSTESFLHSLDEK_1691.8487(3)	TCA / org transformation.other organic acid transformatons.atp-citrate lyase		ATP-citrate lyase A-3		similar to Encodes subunit A of the heteromeric enzyme ATP citrate lyase (ACL)
Potri.013G005500	DAVLLVFANK_1089.6303(8);HYFQNTQGLLFVVDSNDR_2153.0410(12);HYFQNTQGLLFVVDSNDRDR_2424.1691(10);LGELVTTLPTLGFNVETVEYK_2323.2432(12);LGLHSLR_795.4835(10);LLMVGLDAAGK_1087.6180(12);NLSFTVWDVGGQDK_1565.7594(10);QDLPNAMNAAELTDK_1630.7741(8)	protein.targeting.secretory pathway.unspecified	GO:0005525,GO:0007264,GO:0004871,GO:0019001,GO:0007186,GO:0005634,GO:0005737,GO:0005622	ADP-ribosylation factor A1B
Potri.013G005700	LYSSLWNADDWATR_1697.7918(12)	cell wall.modification	GO:0004553,GO:0005975,GO:0016762,GO:0006073,GO:0005618,GO:0048046	xyloglucan endotransglycosylase 6		similar to putative xyloglucan endotransglycosylase
Potri.013G007000	AEVYYGDEMGK_1261.5405(2);ETGFVWLK_979.5247(3)	not assigned.unknown		Protein of unknown function, DUF538		similar to expressed protein in Arabidopsis thaliana; similar to DUF538; [ ortholog of At1g56580,]
Potri.013G009400	AADVGADLVGKVER_1399.7540(3);AAVLGDTLGDPLK_1269.7049(8);AAVLGDTLGDPLKDTSGPSLNLLLK_2508.3919(8);AFLTAFR_825.4618(1);ERTDALDAAGNTTAALGK_1774.8930(8);ERTDALDAAGNTTAALGK_1756.8824(8);TDALDAAGNTTAALGK_1489.7493(8);TDALDAAGNTTAALGK_1471.7387(8)	transport.amino acids	GO:0004427,GO:0009678,GO:0015992,GO:0016020	Inorganic H pyrophosphatase family protein		similar to inorganic pyrophosphatase
Potri.013G009500	APLLDNPDFKDDPELYVYPDLR_2605.2821(1);DQTLVFQFSVK_1311.6943(6);ELPDPEAK_880.4411(1);ELPDPEAK_898.4516(1);FSNKDQTLVFQFSVK_1787.9327(1);FYALSAEFPK_1172.5986(1);GLQTSEDYR_1068.4956(6);KFGGDTPYSLMFGPDLCGYSTK_2441.1152(1);KPEDWDDEEDGEWTAPTLPNPEYK_2861.2424(1);LDCGGGYMK_1000.4227(1);LLSGEVDQK_988.5310(9);LLSGEVDQK_970.5204(9);SGTLFDNVLVSDDPEYAK_1969.9389(6);VHALLNYNEANHLLK_1731.9177(1);VHALLNYNEANHLLK_17…	signalling.calcium	GO:0005509	calreticulin 1b
Potri.013G014200	FHVVPTFLSTSQFQTVSNPLGTWAGTGNR_3149.5803(1);FHVVPTFLSTSQFQTVSNPLGTWAGTGNR_3150.5643(1)	cell wall.cell wall proteins.AGPs.AGP		FASCICLIN-like arabinogalactan-protein 12		similar to fasciclin-like AGP 15
Potri.013G015500	TLYVGNLPGDLR_1317.7161(7)	RNA.processing.splicing	GO:0003676	SERINE-ARGININE PROTEIN 30
Potri.013G016800	ADLLDPALMR_1114.5925(3);AMEVDEKPTEDYNDLGGLEK_2253.0227(3);DSYLLLDTLPSEYDSR_1886.9018(2);LAGPQLVQMFLGDGAK_1644.8778(3);LLDNELR_872.4836(1);TNLELDSYK_1082.5364(3)	protein.degradation.ubiquitin.proteasom	GO:0005524,GO:0009378,GO:0006281,GO:0006310,GO:0016887	regulatory particle triple-A ATPase 5A	Proteasome (pop03050 )	similar to 26S proteasome AAA-ATPase subunit (RPT5a); similar to GB:AAF22525 GI:6652886 from (Arabidopsis thaliana); similar to a proteasome non-ATPase regulatory subunit; [ co-ortholog (1of2) of At3g05530, ]
Potri.013G018000	DGHVELLANDQGNR_1537.7354(1);LKNAVVTVPAYFNDAQR_1907.0021(1);VQEMLKEYFDGKEPNK_1954.9579(1)	stress.abiotic.heat	GO:0000902,GO:0005524	heat shock protein 70 (Hsp 70) family protein		similar to heat shock protein 70 cognate
Potri.013G019900	LAELPGLNLWPGK_1407.7995(3)	misc.oxidases - copper, flavone etc	GO:0004499,GO:0050660,GO:0050661,GO:0055114,GO:0009055,GO:0016491	Flavin-binding monooxygenase family protein		flavin-containing monooxygenase family protein; FMO family protein; similar to low similarity to FMO2 from Homo sapiens (SP|Q99518); [ co-ortholog (2of2) of At1g12200, ]
Potri.013G031100	AVAVLNSSEGVK_1173.6474(1);AVAVLNSSEGVK_1174.6314(1);VACGVLGLQG_973.5136(1)	redox.dismutases and catalases	GO:0046872,GO:0006801,GO:0055114	copper/zinc superoxide dismutase 1		similar to Cu/Zn superoxide dismutase
Potri.013G035200	EGLLVGLSSGAAAAAALK_1598.9112(1)	amino acid metabolism.synthesis.serine-glycine-cysteine group.cysteine.OASTL	GO:0003824,GO:0030170,GO:0008152	cysteine synthase D1
Potri.013G035500	LEMMEPCSSVK_1310.5789(5);LGYSMLTDAEEK_1356.6352(3);LLLTMPASMSLER_1461.7804(9);LYGVEPVESAVLSGGKPGPHK_2121.1339(5);TPLVYLNNVVDGCVAR_1789.9266(5);TPNSYLLQQFENPANPK_1960.9763(1);VDAFVSGLGTGGTLTGAGK_1707.8912(3);VHYETTGPELWK_1459.7216(3)	amino acid metabolism.synthesis.serine-glycine-cysteine group.cysteine.OASTL	GO:0003824,GO:0030170,GO:0008152	O-acetylserine (thiol) lyase (OAS-TL) isoform A1	Carbon metabolism (pop01200 );Biosynthesis of amino acids (pop01230 );Cysteine and methionine metabolism (pop00270 )	similar to O-acetylserine (thiol)lyase [Populus x canescens]
Potri.013G039400	TGELTNLLGVPTSK_1429.7897(1)	OPP.non-reductive PP.ribose 5-phosphate isomerase	GO:0004751,GO:0009052	Ribose 5-phosphate isomerase, type A protein	Carbon metabolism (pop01200 );Biosynthesis of amino acids (pop01230 );Oxygenic photosynthesis in plants and cyanobacteria (pop_M00611 );Pentose phosphate pathway (pop00030 );Carbon fixation in photosynthetic organisms (pop00710 )
Potri.013G051500	DLLVQSLLR_1056.6412(8);LEYSMQLNASR_1311.6362(8);LQLVEAEK_929.5302(6);LVFENSLDAR_1163.6055(6);VLQAQDDMVNSMK_1478.6978(1)	transport.p- and v-ATPases.H+-transporting two-sector ATPase	GO:0046961,GO:0015991,GO:0033178	vacuolar ATP synthase subunit E1
Potri.013G054100	VKDSEGCPAFALVNK_1634.8207(4)	not assigned.unknown		hydroxyproline-rich glycoprotein family protein
Potri.013G055600	ATLFPHNVGLGATR_1453.7910(2);DYFLGSVLSGGGSVPSK_1669.8432(2);GFVLSDWEGLDR_1393.6747(3)	cell wall.degradation.cellulases and beta -1,4-glucanases	GO:0004553,GO:0005975	Glycosyl hydrolase family protein		similar to beta-D-glucan exohydrolase
Potri.013G056300	QAVDVSPLR_984.5473(1)	protein.synthesis.ribosomal protein.eukaryotic.40S subunit.S5	GO:0006412,GO:0005840,GO:0005622,GO:0003735,GO:0015935	ribosomal protein 5B
Potri.013G056800	AVCMLSNNTAVAEVFSR_1868.8994(6);AYHEQLSVPELTSAVFEPSSMMAK_2652.2684(4);FDLMYSK_903.4281(7);LHFMLSSYAPVLSAAK_1734.9247(4);LLSQLLSSLTTSLR_1531.9054(6);TVQFVDWCPTGFK_1584.7516(6)	cell.organisation	GO:0051258,GO:0043234,GO:0003924,GO:0005525,GO:0006184,GO:0007017,GO:0005874	tubulin alpha-5		similar to Tubulin alpha-1 chain
Potri.013G056900	AVVVHADPDDLGK_1335.6903(6);AVVVHADPDDLGKGGHELSK_2044.0458(3)	redox.dismutases and catalases	GO:0046872,GO:0006801,GO:0055114	copper/zinc superoxide dismutase 3		similar to COPPER/ZINC SUPEROXIDE DISMUTASE 3; [ co-ortholog (1of2) of At5g18100, ]
Potri.013G058300	DAATGQGVLFATEALLNEHGK_2142.0826(1);DDGTLASFVGFR_1284.6219(2);ELKVECTLPKDDGTLASFVGFR_2482.2647(2);FHGYSPAVVTGKPLDLGGSLGR_2228.1822(4);FLLEAANHPTDPEADELLSK_2210.0976(1);GFHGGDPLDPK_1139.5480(4);GGLGCNPGELSVSELER_1773.8436(6);GGLGCNPGELSVSELER_1774.8276(6);GLDLPSLLK_955.5823(4);MNALVATNR_1031.5303(4);SLLLPFR_845.5244(7);SLLVEDCDLLLPAALGGVLNR_2238.2163(4);TAVANLPYGGAK_1161.6263(4);VECTLPKDDGTLASFVGFR…	N-metabolism.N-degradation.glutamate dehydrogenase	GO:0016491,GO:0006520,GO:0055114	glutamate dehydrogenase 1		similar to Glutamate dehydrogenase 1 (EC 1
Potri.013G058500	AVDDGVNTYK_1081.5160(4);GSTDSLLDDLER_1320.6278(4);GTVLLHSAEQLENYAK_1772.9177(4);LFVTNDAATLVNELEVQHPAAK_2380.2507(4);LVGGGLLNSSLVR_1284.7634(1);MGLHPSELLSGYNK_1545.7730(4);NPVNFNVDNVR_1287.6440(1);VAVFAGGVDTSATETK_1552.7853(1)	protein.folding	GO:0005524,GO:0044267,GO:0051082,GO:0006457	TCP-1/cpn60 chaperonin family protein		similar to hypothetical protein; similar to low similarity to chaperonin-containing-TCP1 theta subunit from Tetrahymena pyriformis (GI:4959731); similar to Homo sapiens (SP|P50990); [ co-ortholog (2of2) of At3g03960, At4g08640, ]
Potri.013G061800	ALAGEKDEEFFSANVAAHTSR_2250.0786(1);ASHLVGYPR_1041.5476(3);DEEFFSANVAAHTSRKSSPR_2236.0741(1);DKLVVSTSCSLLHTAVDLVNETK_2529.3229(6);EAGASWLQFDEPTLVMDLESHK_2503.1810(6);EVLSELK_799.4560(6);EVLSELK_817.4666(6);GVTALGFDLVR_1147.6470(1);KLNLPLLPTTTLGSFPQTMELR_2470.3738(9);KLNLPLLPTTTLGSFPQTMELR_2486.3687(9);KSEQAFYLDWAVHSFR_1983.9712(4);KVSEVDYVEALKK_1507.8366(1);LNLPLLPTTTLGSFPQTMELR_2358.2737(9);LNLPL…	amino acid metabolism.synthesis.aspartate family.methionine	GO:0003871,GO:0009086,GO:0008270,GO:0008652	Cobalamin-independent synthase family protein		similar to 5-methyltetrahydropteroyltriglutamate--homocysteine methyltransferase (EC 2
Potri.013G067300	AFGMLAGGSGLTPMFQVAR_1910.9615(1);EMLQTYCPAPAPDLK_1733.8237(1);FTFALPTPTSVLGLPLGQHLSCK_2484.3320(4)	N-metabolism.nitrate metabolism.NR	GO:0016491,GO:0055114	NADH:cytochrome B5 reductase 1
Potri.013G071100	QQENVLAESR_1173.5858(1)	protein.folding	GO:0051082,GO:0007021,GO:0005874	tubulin folding cofactor A (KIESEL)		similar to Tubulin-specific chaperone A (Tubulin-folding cofactor A) (CFA) (TCP1- chaperonin cofactor A homolog)
Potri.013G078700	AQLLDDDGPAYVR_1432.7067(1);DLPWETYMMTK_1414.6381(1)	transport.p- and v-ATPases.H+-transporting two-sector ATPase.subunit H	GO:0046961,GO:0015991,GO:0000221,GO:0016820	vacuolar ATP synthase subunit H family protein
Potri.013G079000	LAASSVQSLLEEK_1374.7475(1);VGLLEMTLR_1031.5918(1)	not assigned.unknown		Plant protein of unknown function (DUF827)
Potri.013G089200	AKLENGVLLLSLSNLSLDK_2028.1587(1);ETPEGHVLMLDVPGMK_1752.8659(1);GPTVVSLEGGEEPAK_1469.7482(1);LELDQNR_887.4581(1);LKGPTVVSLEGGEEPAK_1710.9272(1);LPENVDLDSVK_1228.6420(1);VLEHLPLGFDKDDHVALSPAR_2329.2299(1)	stress.abiotic.heat		HSP20-like chaperones superfamily protein
Potri.013G092600	YAGEVYDKESS_1247.5426(1)	redox.dismutases and catalases	GO:0004784,GO:0046872,GO:0006801,GO:0055114	manganese superoxide dismutase 1
Potri.013G093700	NLVEQAAVR_999.5582(4)	protein.synthesis.ribosomal protein.eukaryotic.40S subunit.S26	GO:0003735,GO:0006412,GO:0005622,GO:0005840	Ribosomal protein S26e family protein	Ribosome (pop03010 )	similar to ribosomal protein S26
Potri.013G100800	LGLVFTSDVNER_1349.7060(1)	not assigned.unknown	GO:0003824,GO:0009116	Phosphorylase superfamily protein
Potri.013G102100	ALGCELDLSDKPVGLGVR_1899.0005(1);SLLFAVPGAFTPTCSQK_1823.9361(1);YALLAEDGVVK_1177.6463(1)	redox.peroxiredoxin	GO:0016209,GO:0016491,GO:0055114	Thioredoxin superfamily protein
Potri.013G102200	LPSLEAYHVTYDTR_1664.8279(1)	not assigned.unknown		Protein of unknown function (DUF579)
Potri.013G110800	GLDTFETTYSPGGR_1500.6965(1);LGEGAMPASFK_1107.5503(1);TDSLVADFGESALGR_1537.7493(1);TLYLQGWEK_1137.5939(1)	major CHO metabolism.degradation.sucrose.invertases.neutral		cytosolic invertase 2		similar to putative beta-fructofuranosidase
Potri.013G112800	EALLYSYK_986.5193(3);SVQLVYTEKPQDEEPEAYHLR_2531.2413(1);TLASVLGSEDAAK_1261.6634(4);TLASVLGSEDAAKEALLYSYKTAASGFSAK_3049.5728(1)	protein.degradation.subtilases	GO:0004252,GO:0042802,GO:0043086	Proteinase inhibitor, propeptide
Potri.013G123600	AVTTEDATAFAER_1381.6594(4)	signalling.G-proteins	GO:0003924,GO:0005525,GO:0007264,GO:0005634,GO:0005737,GO:0005622	RAB GTPase homolog A1F		similar to GTP-binding protein
Potri.013G128600	ALLDVGLVR_955.5935(4);DLVAQLTSASLTGDTVLASAYAHELPR_2799.4523(1)	protein.synthesis.ribosomal protein.eukaryotic.60S subunit.L5	GO:0003735,GO:0006412,GO:0005622,GO:0005840,GO:0008097	ribosomal protein L5 B	Ribosome (pop03010 )
Potri.013G138000	EAYPGDVFYLHSR_1553.7383(5);EAYPGDVFYLHSR_1535.7278(5);ELLLGDR_815.4621(8);ELLLGDR_797.4516(8);QMSLLLR_860.5022(8);QMSLLLR_842.4917(8)	PS.lightreaction.ATP synthase	GO:0005524,GO:0016820,GO:0015991,GO:0033178,GO:0046933,GO:0046961,GO:0015992,GO:0046034,GO:0016469	ATP synthase subunit alpha
Potri.013G143900	TTSQGLVVPWSPQLEVLAHR_2218.1979(1)	misc.UDP glucosyl and glucoronyl transferases	GO:0016758,GO:0008152	UDP-glucosyl transferase 78D2
Potri.013G151400	AGHFTLFLR_1043.5785(33);AGHFTLFLR_1061.5891(33);APAPAPVAPAPEKPTK_1541.8686(3);FHVVPTFLSTSQFQTVSNPLGTWAGTGSR_3122.5694(18);FHVVPTFLSTSQFQTVSNPLGTWAGTGSR_3123.5534(18);SGTLNTLSDGDK_1207.5801(23);SGTLNTLSDGDKSELVK_1763.9021(43);SGTLNTLSDGDKSELVK_1745.8916(43);SGTLNTLSDGDKSELVK_1764.8861(43)	cell wall.cell wall proteins.AGPs.AGP		FASCICLIN-like arabinogalactan-protein 11
Potri.013G158000	ELAQQLEK_940.5098(12);ELAQQLEK_958.5204(12)	RNA.processing.RNA helicase	GO:0003676,GO:0005524,GO:0008026,GO:0004386	DEA(D/H)-box RNA helicase family protein		similar to DEAD box protein P68
Potri.013G159600	ENVSSEALEAAR_1275.6175(4);LYDVGMK_825.4175(4);VALGQVLLSVR_1154.7256(4)	protein.synthesis.ribosomal protein.eukaryotic.60S subunit.L10	GO:0003735,GO:0006412,GO:0005840	Ribosomal protein L16p/L10e family protein	Ribosome (pop03010 )	similar to 60S ribosomal protein L10 (Wilm\'s tumor suppressor protein homolog)
Potri.013G159700	AVVYALSPFQQK_1350.7416(2)	mitochondrial electron transport / ATP synthesis.cytochrome c reductase		Cytochrome b-c1 complex, subunit 8 protein
Potri.014G015600	LVKPEKPVDGEKPVSTK_1851.0586(1)	development.unspecified	GO:0008270	GATA type zinc finger transcription factor family protein		similar to transcription factor LIM; putative; similar to strong similarity to transcription factor Ntlim1 (Nicotiana tabacum) GI:5689136; similar to LIM domain protein WLIM-1 (Helianthus annuus) GI:5070280; [ ortholog of At1g10200,]
Potri.014G017200	AFKDTLDLFVER_1453.7686(3);DTLDLFVER_1107.5681(3);GFLFGPPLALALGAK_1471.8672(3);LGDRPLFVLVNST_1430.8002(1);NLSVVAGVEAR_1114.6215(1)	nucleotide metabolism.salvage.phosphoribosyltransferases.aprt	GO:0009116	adenine phosphoribosyl transferase 1		similar to Adenine phosphoribosyltransferase 1 (EC 2
Potri.014G018900	LLVEPESLSFAK_1332.7409(1)	protein.degradation.subtilases	GO:0004252,GO:0006508,GO:0042802,GO:0043086	Subtilase family protein
Potri.014G019500	NLLQAVVPLATNLR_1521.9111(1);SDTPGGPWK_926.4367(1);SDTPGGPWK_944.4472(1);SKLSHLTDVTHLFYVTWASR_2361.2350(1);VLAEQFGLEK_1133.6201(1)	development.unspecified		NAD(P)-binding Rossmann-fold superfamily protein
Potri.014G022700	ALLWYQGESDTVTK_1610.8061(1);ALLWYQGESDTVTKEDADAYK_2403.1351(1);GNMETLLTNLR_1261.6569(1);GTQLYSQLVSR_1251.6692(1);LGVVGLVPCAVGGTK_1426.8087(1);LTWEEAHEPLHADLDVGK_2060.0083(1);SSQLALNLPNVK_1283.7318(1);TCGLGPGMAFVDGLR_1550.7454(1);TDLNLPSLPVLQVALASGEGK_2122.1754(1)	not assigned.unknown		Domain of unknown function (DUF303)
Potri.014G024100	AVANQPVSVALEGGGR_1524.8129(1);CGLALEPSYPLKK_1475.7927(1);DQGGCGSCWAFSTLAAVEGLNK_2328.0384(1);SWGESGYLR_1054.4952(1);VVSLDSYEDVPENDETALKK_2251.0976(1)	protein.degradation.cysteine protease	GO:0008234,GO:0006508	Granulin repeat cysteine protease family protein		similar to cysteine proteinase (EC 3
Potri.014G049900	LLTVEQSFAEK_1264.6783(1)	nucleotide metabolism.phosphotransfer and pyrophosphatases.nucleoside diphosphate kinase	GO:0004550,GO:0005524,GO:0006165,GO:0006183,GO:0006228,GO:0006241	Nucleoside diphosphate kinase family protein	Purine metabolism (pop00230 );Pyrimidine metabolism (pop00240 )
Potri.014G068200	EFGLTAEAVLAAAK_1390.7577(1);ESVLPAAVTAR_1113.6262(1);HLPAGAAFEAEWNTK_1641.8020(1);NLSQQNLNALAK_1313.7172(1);QNLGWPFEPFHVPEDVK_2039.0021(1);SLMTGELPTGWEK_1448.7090(1);VSLEAGSTFGWQK_1409.7060(1);YSEEAAEFK_1073.4786(1)	PS.calvin cycle.transketolase	GO:0003824,GO:0008152	Transketolase
Potri.014G069800	DVFASATER_995.4793(1);MSTGYNLLTR_1155.5827(1)	protein.degradation.ubiquitin.proteasom	GO:0004298,GO:0051603,GO:0005839	N-terminal nucleophile aminohydrolases (Ntn hydrolases) superfamily protein	Proteasome (pop03050 )	similar to Proteasome subunit beta type 1 (EC 3
Potri.014G071700	AAGVPDLSK_857.4727(1);GLTLFAPNDEAFK_1422.7264(1);LADELNTR_931.4843(1);TFASLLQTSGVLK_1364.7784(1);VGFGSAAPGSK_977.5051(1)	cell wall.cell wall proteins.AGPs.AGP		FASCICLIN-like arabinogalactan-protein 10		similar to Fasciclin-like arabinogalactan protein 8 precursor (AtAGP8)
Potri.014G076400	FVNDLHGLLSPVPQGTPLPLVLLGK_2624.5174(1)	protein.targeting.peroxisomes	GO:0016559,GO:0005778	peroxin 11D		peroxisomal biogenesis factor 11 family protein; PEX11 family protein; [ co-ortholog (1of2) of At3g61070, At2g45740, At1g01820, ]
Potri.014G080300	NCSQEERDEFEKYDK_1976.8291(2);SGMLNVSPLGRNCSQEERDEFEK_2683.2087(2)	cell wall.precursor synthesis.phosphomannomutase	GO:0004615,GO:0019307,GO:0005737	phosphomannomutase
Potri.014G080500	ALFFA_568.3130(3);GTFLEFR_851.4410(1);GTFLEFR_869.4516(1);KVVTLGVVGGSDLSK_1458.8526(1);LLGTQSLK_860.5087(3);SGMLNVSPLGR_1130.5987(3);TVGHTVTSPDDTVEQCK_1873.8597(1);TVLNDYDYVFSENGLVAHK_2185.0448(5);TVLNDYDYVFSENGLVAHK_2184.0608(5);TVLNDYDYVFSENGLVAHKDGK_2485.1881(3);TYKGGNDHELYESER_1797.8038(3);VVTLGVVGGSDLSK_1330.7577(1);YLDEFSELHFFGDK_1746.8010(3)	cell wall.precursor synthesis.phosphomannomutase	GO:0004615,GO:0019307,GO:0005737	phosphomannomutase	Glycolysis / Gluconeogenesis (pop00010 );Fructose and mannose metabolism (pop00051 );Ascorbate and aldarate metabolism (pop00053 )	similar to Probable phosphomannomutase (EC 5
Potri.014G080900	TVYFVDMMSLEGVPYHK_2015.9605(1)	development.unspecified	GO:0008270	GATA type zinc finger transcription factor family protein		similar to LIM domain-containing protein; similar to PGPS/D1 (Petunia 10 hybrida) GI:4105772; similar to LIM domain protein PLIM1 (Nicotiana tabacum) GI:5932418; [ ortholog of At3g61230,At2g45800,]
Potri.014G102500	VPGPTPSLR_923.5309(1)	cell wall.cell wall proteins.LRR
Potri.014G112400	LNQWCNVVR_1188.5943(1);LYEEFLALPLLK_1448.8399(1);VSSVQVLVVPVPFK_1497.9039(1)	protein.aa activation.bifunctional aminoacyl-tRNA synthetase	GO:0000166,GO:0004812,GO:0005524,GO:0006418,GO:0005737,GO:0004827,GO:0006433,GO:0006412	Class II aaRS and biotin synthetases superfamily protein	Aminoacyl-tRNA biosynthesis (pop00970 )	similar to tRNA synthetase-related; similar to tRNA ligase-related; similar to SP|P07814|Bifunctional aminoacyl tRNA-synthetase Includes (Glutamyl: tRNA-synthetase EC (6 1
Potri.014G114700	DDPDFTWEVVKPLKWEKPQA_2428.2183(1);ENFDFRPGMMTLNLDLK_2040.9881(1);ENFDFRPGMMTLNLDLKR_2179.0787(1);ENFDFRPGMMTLNLDLKR_2197.0893(1);LCDQLSDAVLDACLEQDPDSK_2392.0644(1);LPDKELLK_955.5823(1);NLGFLSDDVGLDADK_1578.7646(1);NLGFLSDDVGLDADKCK_1866.8902(1);SLVANGLAR_900.5261(1);SLVANGLAR_901.5101(1);TQVTVEYYNDNGAMVPVR_2056.9644(1);TQVTVEYYNDNGAMVPVR_2055.9804(1)	amino acid metabolism.synthesis.aspartate family.methionine	GO:0004478,GO:0006556,GO:0005524	S-adenosylmethionine synthetase 2	Cysteine and methionine metabolism (pop00270 )	similar to S-adenosylmethionine synthetase 1 (EC 2
Potri.014G127300	LAVVVGTLTDDLR_1371.7842(1)	protein.synthesis.ribosomal protein.eukaryotic.60S subunit.L18	GO:0006412,GO:0005840,GO:0005622,GO:0003735	ribosomal protein L18	Ribosome (pop03010 )	similar to 60S ribosomal protein L18
Potri.014G128800	LTVTSDSNFSK_1198.5950(1)	protein.synthesis.ribosomal protein.eukaryotic.60S subunit.L22	GO:0003735,GO:0006412,GO:0005622,GO:0005840	Ribosomal L22e protein family	Ribosome (pop03010 )	similar to 60S ribosomal protein L22-1
Potri.014G149900	LAMQLPGK_873.4862(1);LAMQLPGK_857.4913(1);MPVAGLMSCKPSVTPPNPTAPSADCCSALSHADLNCLCSYK_4464.9884(1);NSNLLPSLGLDPK_1368.7369(1);NSNLLPSLGLDPK_1367.7529(1)	not assigned.unknown		Bifunctional inhibitor/lipid-transfer protein/seed storage 2S albumin superfamily protein
Potri.014G155200	ALLPDLYR_960.5513(1);APVQAHFGELDNFVGFSDVTAAK_2420.1881(1);ASGLPYEVHLYPGNAHAFMNR_2344.1291(1);DDTTFDAYVVGK_1330.6161(1);DLQASVNWLK_1173.6262(1);FTTWMTR_942.4502(1);LSQLGPGFK_946.5356(1)	misc.misc2	GO:0016787	alpha/beta-Hydrolases superfamily protein
Potri.014G159000	DLDWESTFQLR_1409.6696(1);SNLAELPDLDDEYR_1631.7548(1);SNLAELPDLDDEYR_1649.7653(1)	hormone metabolism.ethylene.synthesis-degradation	GO:0016491,GO:0016706,GO:0055114	ethylene-forming enzyme		similar to 1-aminocyclopropane-1-carboxylate oxidase
Potri.014G160000	VFVPGNPPVDYQGAR_1615.8227(1)	redox.thioredoxin	GO:0045454	PDI-like 2-2		thioredoxin family protein; similar to SP|Q15084|Protein disulfide isomerase A6 precursor EC (5 3
Potri.014G161300	FEEDLDSLLSK_1295.6365(1)	C1-metabolism	GO:0016616,GO:0051287,GO:0008152,GO:0055114,GO:0048037,GO:0004616,GO:0006098	formate dehydrogenase
Potri.014G164000	LQNLEQELFSLK_1461.7948(1)	signalling.light	GO:0005515,GO:0004871,GO:0009416	Phototropic-responsive NPH3 family protein
Potri.014G168700	DDQDNYALQSFER_1600.6874(1);DVCVVGVAR_974.5088(1)	secondary metabolism.isoprenoids.mevalonate pathway.acetyl-CoA C-acyltransferase	GO:0016747,GO:0008152	acetoacetyl-CoA thiolase 2
Potri.014G183500	LLQSTSLQK_1017.5939(12);LYGSDPALLK_1076.5986(9)	misc.beta 1,3 glucan hydrolases.glucan endo-1,3-beta-glucosidase	GO:0004553,GO:0005975	O-Glycosyl hydrolases family 17 protein
Potri.014G185100	SLVGTPLMPGK_1099.6180(1)	misc.beta 1,3 glucan hydrolases.glucan endo-1,3-beta-glucosidase	GO:0004553,GO:0005975	O-Glycosyl hydrolases family 17 protein
Potri.014G195700	ALQDVFPGESELVVK_1630.8687(1);LHGGTPANFLDVGGNASEGQVVEAFK_2614.2896(1);TSAGPLLLACK_1130.6238(1)	TCA / org transformation.TCA.succinyl-CoA ligase	GO:0003824,GO:0008152	ATP citrate lyase (ACL) family protein		similar to Succinyl-CoA ligase [GDP-forming] beta-chain; similar to mitochondrial precursor (EC 6
Potri.015G003100	ADAVFMK_781.3913(3);AGPGALLSPSDLASHLPTK_1831.9912(1);AYGMTAFEYHGTDPR_1715.7482(3);DALLEGGLPFNK_1273.6787(1);DLPDGKVER_1028.5371(3);KLLETYK_894.5295(3);LLETYK_766.4345(3);NEDGVSVSPLCLMNQDK_1921.8630(5);NEDGVSVSPLCLMNQDK_1905.8681(5);NPDAPVMLDR_1127.5514(3);TALELDLLELMAK_1459.8076(3)	secondary metabolism.phenylpropanoids.lignin biosynthesis.COMT	GO:0008171,GO:0008168,GO:0046983	O-methyltransferase 1	Phenylpropanoid biosynthesis (pop00940 )	similar to Chain A; similar to Crystal Structure Analysis Of Caffeic Acid5-Hydroxyferulic Acid 35-O-Methyltransferase Ferulic Acid Complex
Potri.015G007200	LAFDGFLSK_997.5353(5);WQVFWVDER_1264.6109(1)	OPP.oxidative PP.6-phosphogluconolactonase	GO:0005975	NagB/RpiA/CoA transferase-like superfamily protein	Carbon metabolism (pop01200 );Pentose phosphate pathway (pop00030 )
Potri.015G007300	TENPELLPVQR_1295.6954(1)	OPP.oxidative PP.6-phosphogluconolactonase		NagB/RpiA/CoA transferase-like superfamily protein	Carbon metabolism (pop01200 );Pentose phosphate pathway (pop00030 )	glucosamine/galactosamine-6-phosphate isomerase family protein; similar to low similarity to SP|O95336 6-phosphogluconolactonase (EC 3
Potri.015G013300	GPVNVLK_726.4509(3);LELVQFHLLPR_1364.8049(1);SGVLNSLTDHQK_1298.6699(1)	cell wall.cell wall proteins.AGPs.AGP		FASCICLIN-like arabinogalactan-protein 11
Potri.015G027300	VLGGGKPADVFLWR_1514.8478(10)	stress.biotic	GO:0005783	VIRB2-interacting protein 1
Potri.015G028200	EAGVTVVESPAK_1186.6314(3);KGGTEHLGLPVFNTVAEAK_1968.0549(3);LGVAMLDVFK_1092.6122(3);LLGPNCPGLLKPGECK_1752.9136(6);NGTFHTEQALEYGTK_1696.7813(6);VLCQGLTGK_975.5292(6)	TCA / org transformation.TCA.succinyl-CoA ligase	GO:0003824,GO:0008152,GO:0005488	Succinyl-CoA ligase, alpha subunit
Potri.015G029100	FDVYPYLER_1201.5888(2);VVSGLNVFDPK_1174.6467(2)	major CHO metabolism.degradation.sucrose.Susy	GO:0009058,GO:0005985	sucrose synthase 6
Potri.015G032600	DTDSEEELKEAFK_1540.7013(3);EADVDGDGQVNYEEFVR_1941.8461(3);TEQLTEEQLAEFK_1607.7799(1)	signalling.calcium		calmodulin 1		similar to calmodulin-like protein 6a
Potri.015G034700	HETADLHTFSWGVANR_1840.8725(1);NDGGFELLK_992.5047(1);RGNNLLVMCDAYTPAGEPLPTNK_2531.2381(3)	N-metabolism.ammonia metabolism.glutamine synthetase	GO:0004356,GO:0006807,GO:0006542	glutamine synthase clone R1		similar to glutamine synthetase
Potri.015G039500	LSASELGEVLK_1145.6412(1);SSSAAAAASELR_1120.5593(1)	signalling.calcium	GO:0005509,GO:0007165,GO:0005578	Calcium-binding EF-hand family protein		similar to calcium binding protein
Potri.015G041200	LDDLQWSPDGLR_1414.6961(1);QVLTVSADK_960.5360(1);SVVSSGEDACVR_1265.5791(1);TELAETYACVPSTER_1768.8059(1)	development.unspecified	GO:0005515	transducin family protein / WD-40 repeat family protein		transducin family protein; WD-40 repeat family protein; similar to 66 kDa stress protein (SP:P90587) (Physarum polycephalum (Slime mold)); similar to WDR1 protein GB:AAD05042 (Gallus gallus) (Genomics 56 (1); similar to 59-69 (1999)); similar to contains
Potri.015G041600	AHTDQVTALATPLDNSDMLVSSSR_2529.2250(1);DGVLLLWDLAEGK_1428.7733(1);DGVLLLWDLAEGKR_1584.8744(1);DVLSVAFSLDNR_1335.6903(1);FSPNTLQPTLVSASWDK_1890.9596(1);LWDLATGVSAR_1188.6371(1);LWDLESK_890.4618(1);LWNTLGECK_1120.5456(1);LYSLDAGAVLNALCFSPNR_2081.0485(1);SLLLWSLTK_1060.6401(1);STLAGHGGYVNTVAVSPDGSLCASGGK_2562.2253(1);VWNLTNCK_1034.5088(1);YTLQEAESHTDWVSCVR_2080.9393(1);YWLCAATENSLK_1455.6937(1)	signalling.G-proteins	GO:0005515	Transducin/WD40 repeat-like superfamily protein		similar to GTP-binding protein beta chain - soybean
Potri.015G042600	MEVLQPAAK_986.5339(3)	protein.folding	GO:0005524,GO:0044267,GO:0051082,GO:0006457	TCP-1/cpn60 chaperonin family protein		similar to chaperonin; putative; similar to SWISS-PROT:P50991- T-complex protein 1; similar to delta subunit (TCP-1-delta) (Homo sapiens); similar to TCP-1/cpn60 chaperonin family; [ co-ortholog (1of2) of At3g18190, ]
Potri.015G055800	LEEELGNVR_1058.5477(3);LEEELGNVRYAGEAFR_1852.9188(2)	glycolysis.cytosolic branch.enolase	GO:0000287,GO:0004634,GO:0006096,GO:0000015	enolase 1
Potri.015G057000	AGLGRPQQPTGSFLFLGPTGVGK_2285.2401(1);EVGVSASTVK_976.5310(1);FQQVYVAEPSVPDTLSLLR_2162.1492(1);GDVPSNLADVR_1142.5800(1);LDELVVFDPLSHDQLR_1895.9862(1);LDMSEYMEQHSVSR_1711.7414(1);LLALDMGALVAGAK_1342.7763(1);LLGAPPGYVGHEEGGQLTEAVR_2250.1513(1);NGGLVNATTGQK_1160.5906(1);QAVANAGDGENTAQAAER_1772.8158(1);TEGSMDAANLFKPMLAR_1851.9092(1);VQLDSQPEELDSLER_1757.8552(1);WTGLPVTR_929.5203(1);VVGQDQAVNAVAEAVLR_17…	stress.abiotic.heat	GO:0005524,GO:0008134,GO:0006355,GO:0019538,GO:0016887	heat shock protein 101
Potri.015G057700	GLWQPFTALLGDTPSVDVK_2044.0750(1);LGDLDSYELEGGETK_1625.7541(3);NVLVTVSSDK_1061.5837(3)	mitochondrial electron transport / ATP synthesis.F1-ATPase	GO:0046933,GO:0046961,GO:0015986,GO:0045261	gamma subunit of Mt ATP synthase		similar to ATP synthase gamma chain; similar to mitochondrial precursor (EC 3
Potri.015G060100	VAVTNFNYR_1083.5582(1)	cell wall.cellulose synthesis.COBRA		COBRA-like extracellular glycosyl-phosphatidyl inositol-anchored protein family		similar to phytochelatin synthetase-like protein
Potri.015G062900	ASNLGMMDSAYFVGR_1660.7458(2);NELLTWLNNR_1272.6695(1);TEYDMLQNYK_1304.5827(1)	cell.organisation	GO:0005515,GO:0008017	end binding protein 1B		microtubule-associated EB1 family protein; similar to SP|Q9UPY8|Microtubule associated-protein RP EB/family member 3 Protein (EB3 {Homo) {sapiens} ; similar to encodes a homolog of animal microtubule-end-binding protein
Potri.015G069700	AWEVDTLR_989.5051(3);DTQVLPLR_941.5415(3);ELDEKDHWYR_1390.6386(3);FFEFSTQR_1061.5051(3);GFPEVALHFVKDER_1643.8540(3);GPPALVFNFSQLEEK_1675.8690(1);GWNESASPNVR_1216.5705(1);GVNWAAFHPTLPLLVSGADDR_2236.1509(3);LLETNPPNENQAR_1495.7499(3);LSFLYLVTGNLEK_1496.8359(1);LVLGELQTPFLK_1357.8090(1);LWNWQSR_989.4952(2);MGTLLDRFDEHDGPVR_1857.8912(3);NDVMGQFHNALYLGDVR_1948.9334(3);NDVMGQFHNALYLGDVRER_2234.0771(3);…	cell.vesicle transport	GO:0005515,GO:0005198,GO:0006886,GO:0016192,GO:0030117,GO:0030126	Coatomer, alpha subunit		similar to coatomer alpha subunit-like protein
Potri.015G070500	CSGLYLAQFR_1214.5987(1);EFALYVSSLSNELK_1599.8265(1);FTSPHLLAGGDGSK_1386.7012(1);LDQDLLSPLAGK_1269.7049(1);SLPTDFVR_934.4993(1);TATLVDDVYLHPSAK_1629.8483(1);VVAVLMVGGPTK_1170.6915(1)	major CHO metabolism.synthesis.starch.AGPase	GO:0016779,GO:0009058	ADP-glucose pyrophosphorylase family protein		ADP-glucose pyrophosphorylase family protein; similar to low similarity to mannose-1-phosphate guanylyltransferase (Hypocrea jecorina) GI:3323397; ADP-glucose pyrophosphorylase family protein; [ co-ortholog (1of2) of At1g74910, ]
Potri.015G070600	AGLVWLNCSQPCFCQAPWGGLK_2549.1888(2);EEVFGPVLCVK_1276.6606(2);ELGEWGLENYLSVK_1636.8217(3);EVGLPPGVLNLLTGLGTEAGAPLASHPHVDK_3059.6524(3);LGPVVSGGQYEK_1233.6474(1);LLVHESLASEFLDR_1628.8642(1);LSDPFEEGCR_1209.5205(2);QLFLDGEWR_1163.5844(2);SEGATLLSGGDRPK_1387.7176(3);VAFTGSSATGSK_1112.5582(1);VLEFLATAR_1019.5884(1)	fermentation.aldehyde dehydrogenase	GO:0016491,GO:0008152,GO:0055114	aldehyde dehydrogenase 10A8	Glycine, serine and threonine metabolism (pop00260 )	similar to Betaine-aldehyde dehydrogenase; similar to chloroplast precursor (EC 1
Potri.015G074100	AVVTPLKNPAWL_1308.7674(3);LAFTGSTETGK_1111.5630(3);LLLELAAK_870.5659(2);SELPSFAR_906.4680(3);SGVESNATLECGGQR_1564.7020(3);SPFLVCEDADVDK_1494.6781(2);VGPALACGNTLVLK_1412.7930(3);VYDEFVEK_1028.4935(3);YYAGWADK_973.4414(6)	fermentation.aldehyde dehydrogenase	GO:0016491,GO:0008152,GO:0055114	aldehyde dehydrogenase 2B4		similar to aldehyde dehydrogenase 1 precursor
Potri.015G080600	LDQLLYLPLPDEASR_1742.9323(3)	protein.degradation.AAA type	GO:0005524,GO:0009378,GO:0006281,GO:0006310,GO:0016887	ATPase, AAA-type, CDC48 protein	Protein processing in endoplasmic reticulum (pop04141 )
Potri.015G090900	LADAEENLGESEVR_1531.7235(1);NLFEEGGDWER_1351.5913(3);TVVYSQFLESYK_1463.7417(3)	protein.degradation.ubiquitin.proteasom	GO:0005515	26S proteasome, regulatory subunit Rpn7;Proteasome component (PCI) domain	Proteasome (pop03050 )
Potri.015G091400	AASFNLLPSSTGAAK_1434.7587(3);AGLALNDNYVK_1177.6212(5);AGLALNDNYVK_1178.6052(5);DAPMFVMGVNEK_1337.6228(3);FGLVEGLMTTVHSLTATQK_2033.0736(1);KVLLSAPSK_942.5982(3);LVAWYDNEWGYSTR_1759.8075(3);SYTPDLNLLSNASCTTNCLAPLAK_2624.2695(1);TLLFGERPVTVFGSR_1678.9275(1);VLLSAPSK_814.5033(3);VLPALNGK_812.4876(6);VPTVDVSVVDLTVR_1498.8475(3);VVDLLCYLASVSS_1425.7294(1);YDTVHGPWK_1102.5316(1)	glycolysis.cytosolic branch.glyceraldehyde 3-phosphate dehydrogenase (GAP-DH)	GO:0016620,GO:0055114	glyceraldehyde-3-phosphate dehydrogenase C2	Carbon metabolism (pop01200 );Biosynthesis of amino acids (pop01230 );Citrate cycle (TCA cycle) (pop00020 );Oxygenic photosynthesis in plants and cyanobacteria (pop_M00611 );Glycolysis / Gluconeogenesis (pop00010 );Carbon fixation in photosynthetic organisms (pop00710 )	similar to glyceraldehyde-3-phosphate dehydrogenase
Potri.015G092700	LDNLCSSFCSLK_1443.6607(2);NAGYEQVSER_1152.5280(2)	protein.degradation.aspartate protease	GO:0004177,GO:0008270,GO:0006508	Zn-dependent exopeptidases superfamily protein		similar to aspartyl aminopeptidase; putative; similar to SP|Q9ULA0|Aspartyl aminopeptidase EC (3 4
Potri.015G092800	APGVDDVTGEPLLQR_1566.8122(1);GFLLDGFPR_1021.5465(3);LLLLGPPGSGK_1051.6510(3);VLNFALDDALLEER_1617.8483(3)	nucleotide metabolism.phosphotransfer and pyrophosphatases.adenylate kinase	GO:0005524,GO:0019205,GO:0006139,GO:0004017	adenylate kinase 1	Purine metabolism (pop00230 )
Potri.015G094400	GLDVDALYLSHLQVNQAQK_2112.1084(6)	protein.synthesis.ribosomal protein.eukaryotic.60S subunit.L17	GO:0003735,GO:0006412,GO:0005622,GO:0005840,GO:0015934	Ribosomal protein L22p/L17e family protein	Ribosome (pop03010 )	similar to 60S ribosomal protein L17-1
Potri.015G109200	ANFLSSEDFEPPLLPAK_1874.9535(1);ATEAAAGTDALGGFQK_1507.7387(1);DGTLVLQFETR_1278.6688(1);ELDEPASLK_1001.5150(1);GFDNESPYSLMFGPDK_1803.7894(1);GLECGGAYLK_1067.5190(1);LTHVYTALLKPDNELQLLVDGEEK_2738.4611(1);SEGHDDYGLLVSEPAR_1744.8137(1);TLPDPDDVKPEDWDER_1926.8716(3);WHAPLLDNPNYK_1450.7114(9);WHAPLLDNPNYK_1467.7379(9);YLRPQEAGWVPK_1443.7743(1)	signalling.calcium	GO:0005509	calnexin 1		similar to Calnexin homolog precursor
Potri.015G109300	AMLVNAPR_871.4818(3);EFGSVFLGEK_1112.5623(1);FQTSFGTDR_1058.4901(2);FSNLLGSVYYPDGESAK_1846.8858(1);GEASPFLAELLR_1302.7052(1);KGDLVLAQFSADNSWNR_1920.9562(1);LASLQQQLASLNLQEAPVLGAFNPK_2650.4563(1);SNFYDALLAAESR_1456.7067(3);TGTFLGSLWESR_1353.6797(2);TLTLSSLLAPR_1171.7045(1);VMDFGSLFLLSPTK_1554.8236(1);VVVTEVLDGGR_1143.6368(3)	RNA.regulation of transcription.Zn-finger(CCHC)	GO:0003676,GO:0016788	TUDOR-SN protein 1		similar to 110 kDa 4SNc-Tudor domain protein
Potri.015G109600	NPNSLVASDFK_1191.6004(1)	stress.abiotic.unspecified	GO:0045735	RmlC-like cupins superfamily protein		similar to Putative germin-like protein subfamily 3 member 4 precursor
Potri.015G111000	MGAFTLGVNR_1065.5510(1)	N-metabolism.N-degradation.glutamate dehydrogenase	GO:0016491,GO:0006520,GO:0055114	glutamate dehydrogenase 2
Potri.015G111500	LAVLQFYK_981.5768(8)	protein.degradation.ubiquitin.ubiquitin	GO:0005515,GO:0003735,GO:0006412,GO:0005622,GO:0005840	ubiquitin 6	Ribosome (pop03010 )	similar to ubiquitin/ribosomal protein 27a
Potri.015G112900	ATNTTAGATPAPPR_1367.6914(1);FAQYTGAHPLAGR_1388.7070(1);FVDLGLPANNK_1187.6419(6);HTPGTFTNQLQTSFSEPR_2047.9832(1);VLVALENPQDLLVQSARPYGQR_2466.3463(6)	protein.synthesis.ribosomal protein.eukaryotic.40S subunit.SA	GO:0003735,GO:0006412,GO:0005622,GO:0005840,GO:0015935	40s ribosomal protein SA	Ribosome (pop03010 )	similar to 40S ribosomal protein SA (RPSaB); similar to 40S ribosomal protein SA (P40) GB:O65751 (Cicer arietinum); similar to 40S ribosomal protein SA (RPSaB); [ co-ortholog (1of4) of At3g04770, At1g72370, ]
Potri.015G118300	GVMMENLEK_1050.4958(7);SLLYAFVSR_1055.5884(3)	cell.vesicle transport	GO:0016192,GO:0016021	vesicle-associated membrane protein 726
Potri.015G122400	AANGVVLATEK_1073.5837(5);EGFEGQLSGK_1051.5055(5);LVQLEHALTAVGSGQTSLGLK_2122.1866(5);LYKEPLPVTQLVR_1555.9206(3);NLELGLLGADK_1142.6416(5);VLTPAELDDYLAEVE_1676.8265(5);YTDDMELDDAVHTALLTLK_2164.0478(5)	protein.degradation.ubiquitin.proteasom	GO:0004298,GO:0051603,GO:0005839,GO:0004175,GO:0006511,GO:0019773	proteasome subunit PAB1	Proteasome (pop03050 )
Potri.015G122500	DASELETLK_1005.5099(1);VELKDASELETLK_1474.7999(1);YAESHEWVK_1148.5371(3)	PS.photorespiration.glycine cleavage.H protein	GO:0006546,GO:0005960	Single hybrid motif superfamily protein		similar to glycine cleavage system H protein; similar to mitochondrial; putative; similar to SP|Q39732|Glycine cleavage system H protein ; similar to mitochondrial precursor {Flaveria anomala}; [ co-ortholog (1of2) of At2g35120, ]
Potri.015G125400	ELFANENLLGLR_1388.7532(3);ENVTVAQVK_987.5469(3);GGFMSSMGSGR_1073.4503(3);LEGLLAAFPK_1058.6245(2);LTDPVTLTAEEK_1316.6944(1);NVVLAVPLPALR_1261.7991(1);QFVDMSR_882.4138(3);QSNLLEDLDTLR_1416.7329(1)	cell.vesicle transport	GO:0005515,GO:0006886,GO:0016192,GO:0030131	clathrin adaptor complexes medium subunit family protein		similar to clathrin adaptor complexes medium subunit-related; [ co-ortholog (1of3) of At5g05010, ]
Potri.015G129400	AELVQFHLLPQFLSSSQFQTVSNPLTTQAGSGGR_3645.8660(1);GGQFSVFLR_993.5152(5);GGQFSVFLR_1010.5418(5);SGTLNSLSDQEK_1279.6012(1);SGTLNSLSDQEK_1278.6172(1);SGTLNSLSDQEKAELVQFHLLPQFLSSSQFQTVSNPLTTQAGSGGR_4905.4653(1)	cell wall.cell wall proteins.AGPs.AGP		FASCICLIN-like arabinogalactan-protein 11		similar to fasciclin-like AGP 15
Potri.015G129800	AQKPGLEEAQEQLHK_1705.8868(1);VCTDLVR_862.4451(1);VLDLFSSADVVK_1292.7096(3);VLNLTTR_816.4938(1)	protein.synthesis.ribosomal protein.eukaryotic.40S subunit.S20	GO:0003735,GO:0006412,GO:0005622,GO:0005840	Ribosomal protein S10p/S20e family protein	Ribosome (pop03010 )	similar to 40S ribosomal protein S20
Potri.015G131100	AVGNVNSLLGPALLGK_1522.8952(1);KLPLYQHLANLAGNK_1679.9592(1);KYGQDATNVGDEGGFAPNLQENK_2452.1375(1);LAMQEFMLLPVGASSFK_1868.9649(1);SCNALLLK_918.5077(1);SFVADYPLVSLEDPFDQDDWEHYAK_2986.3418(1);TLVLPVPAFNVLNGGSHAGNK_2105.1502(1);TLVLPVPAFNVLNGGSHAGNK_2106.1342(1);TLVLPVPAFNVLNGGSHAGNK_2088.1236(1);TYDLNFKEENNDGSQK_1901.8512(1);VVLGMDVAASEFYNDKDK_2000.9634(1);YGQDATNVGDEGGFAPNLQENK_2324.0426(1)	glycolysis.cytosolic branch.enolase	GO:0000287,GO:0004634,GO:0006096,GO:0000015	Enolase	Carbon metabolism (pop01200 );Biosynthesis of amino acids (pop01230 );Citrate cycle (TCA cycle) (pop00020 );Glycolysis / Gluconeogenesis (pop00010 )
Potri.015G132700	LDDPSTGTFER_1237.5695(1)	development.unspecified		Embryo-specific protein 3, (ATS3)		similar to embryo-specific protein-related; weakly similar to embryo-specific protein 3 (GI:3335171) (Arabidopsis thaliana); [ co-ortholog (1of3) of At5g62200, ]
Potri.015G134900	LFHYGSLSLLSEPCR_1778.8895(2);LLLVTEGSK_959.5772(1)	major CHO metabolism.degradation.sucrose.fructokinase		pfkB-like carbohydrate kinase family protein		pfkB-type carbohydrate kinase family protein; [ co-ortholog (2of2) of At5g51830, ]
Potri.015G139800	GQLYDVSQSR_1152.5644(3);MFYGPGGPYALFAGK_1575.7665(2);QYEEQMQPLPPPVQLGEVTEEELK_2811.3757(1)	redox.ascorbate and glutathione	GO:0020037	membrane-associated progesterone binding protein 3		similar to cytochrome b5 domain-containing protein; similar to SP|O00264|Membrane associated progesterone receptor component mPR ({Homo) {sapiens} ; similar to putative progesterone-binding protein homolog (Atmp2) mRNA; [ co-ortholog (1of3) of At3g48890,
Potri.015G143600	LSSLASWENSK_1221.6110(3)	RNA.regulation of transcription.unclassified		Remorin family protein		remorin family protein; similar to C-terminal region; [ co-ortholog (1of2) of At3g48940, At5g23750, ]
Potri.015G144500	LFFLAWSPDTSR_1439.7318(6)	cell.organisation	GO:0003779,GO:0005622	actin depolymerizing factor 7
Potri.015G145300	AEGLPVSPYSVR_1274.6739(2)	protein.degradation.serine protease	GO:0004252,GO:0006508	tripeptidyl peptidase ii		subtilase family protein; similar to Tripeptidyl-peptidase 2 (EC 3
Potri.016G003400	EVSHEWSLVNK_1327.6641(5);EVSHEWSLVNK_1309.6535(5);KTMELNPENPLMEELR_1943.9565(3);TMELNPENPLMEELR_1815.8615(3)	stress.abiotic.heat	GO:0005524,GO:0051082,GO:0006457,GO:0006950	HEAT SHOCK PROTEIN 81.4		similar to HSP80
Potri.016G010300	GAVGALLVYDLSR_1333.7474(6)	signalling.G-proteins	GO:0005525,GO:0007264,GO:0005634,GO:0005737,GO:0005622	RAB GTPase homolog A5A		similar to GTP-binding protein
Potri.016G014500	ELALGLEQSGQR_1300.6856(1);GGVTYKPTDPDSLLPSYLNPVPSR_2573.3246(1);NVGFLCGWAPQVEVLAHK_2025.0375(1)	misc.UDP glucosyl and glucoronyl transferases	GO:0016758,GO:0008152	UDP-glucosyl transferase 71C4
Potri.016G018500	AFSDSPLLGELR_1304.6845(1);LALNLENLLLK_1253.7827(1);LGSFSHGFTYSGHPVACAVALETLK_2649.3130(1)	tetrapyrrole synthesis.GSA	GO:0008483,GO:0030170	Pyridoxal phosphate (PLP)-dependent transferases superfamily protein
Potri.016G023700	QEGLEDGYR_1066.4800(1);VVYEDDKVLAFR_1453.7686(1)	protein.postranslational modification		HIS triad family protein 3
Potri.016G025500	NELLEMLDDLKPQFVR_1960.0208(1)	not assigned.unknown	GO:0046556,GO:0046373	alpha-L-arabinofuranosidase 1
Potri.016G028000	LSAAELQALCQEAGMHAVR_2055.0110(1);MNLSDEVDLEDYVSRPDK_2124.9754(1);QLEFLELQEEYVKDEQK_2168.0758(1);SDLVLDPSTLPLEDDDLYSR_2263.0976(1);SLQRQLEFLELQEEYVKDEQK_2652.3515(1)	protein.degradation.ubiquitin.proteasom	GO:0005524,GO:0009378,GO:0006281,GO:0006310,GO:0016887	regulatory particle triple-A ATPase 3	Proteasome (pop03050 )	similar to 26S proteasome subunit 7
Potri.016G033200	ELLHVQGGQCGNQLGSK_1806.8916(1);ELLHVQGGQCGNQLGSK_1824.9021(1);FWEVVCDEHGLDPTGR_1916.8596(3);MRELLHVQGGQCGNQLGSK_2112.0437(1);YVGSSDLQLER_1266.6325(1)	cell.organisation	GO:0051258,GO:0043234,GO:0003924,GO:0005525,GO:0006184,GO:0007017,GO:0005874	beta-6 tubulin
Potri.016G055000	EYQLLDTLLGPLLKDEVMK_2218.2039(1);VLLTEVHED_1054.5415(1)	protein.synthesis.ribosomal protein.eukaryotic.40S subunit.S2	GO:0003723,GO:0003735,GO:0006412,GO:0005622,GO:0005840	Ribosomal protein S5 family protein	Ribosome (pop03010 )	similar to 40S ribosomal protein S2
Potri.016G056200	ASALAALSSAFNPSSGK_1578.8122(1)	cell.organisation	GO:0003779,GO:0007010	villin 2		similar to Villin 2
Potri.016G063100	EGDVLTLLESER_1360.6955(1)	protein.synthesis.ribosomal protein.eukaryotic.40S subunit.S28	GO:0003735,GO:0006412,GO:0005622,GO:0005840	ribosomal protein S28	Ribosome (pop03010 )
Potri.016G073100	TFGSGGSSVVVPR_1249.6535(1)	protein.degradation.ubiquitin.E2	GO:0016881	ubiquitin E2 variant 1D-4		ubiquitin-conjugating enzyme family protein; similar to DNA-binding protein CROC-1B (Homo sapiens) GI:1066082; ubiquitin-conjugating enzyme family protein; similar to DNA-binding protein CROC-1B; [ co-ortholog (1of2) of At3g52560, At2g36060, ]
Potri.016G078300	LLLVGAPEKPLELPAFSLLAGR_2304.3690(1);NLGADSFLVSR_1178.6164(1);VTVLSTSPSK_1018.5779(3)	secondary metabolism.phenylpropanoids.lignin biosynthesis.CAD	GO:0008270,GO:0016491,GO:0055114,GO:0016616,GO:0048037	cinnamyl alcohol dehydrogenase 6	Phenylpropanoid biosynthesis (pop00940 )	similar to mannitol dehydrogenase; putative; similar to ELI3-2 (SP|Q02972|; similar to sinapyl alcohol dehydrogenase (Populus tremuloides) (gi:14279694); [ ortholog of At4g37970,]
Potri.016G079800	YPLTTESAMK_1140.5605(1)	protein.synthesis.ribosomal protein.eukaryotic.60S subunit.L23A	GO:0003735,GO:0006412,GO:0005840,GO:0005622	ribosomal protein L23AB	Ribosome (pop03010 )
Potri.016G083500	LVPLLLQNRPAWYSEK_1927.0800(1);YDLTAGRPK_1020.5473(3);YLESNFQGPSLLPEDPAKK_2133.0863(1)	misc.glutathione S transferases		Glutathione S-transferase family protein		similar to In2-1 protein
Potri.016G084400	ELGAFPDAEK_1076.5259(1);LDSLYGSFEK_1158.5677(1)	protein.synthesis.ribosomal protein.eukaryotic.60S subunit.L4/L1	GO:0003735,GO:0006412,GO:0005840	Ribosomal protein L4/L1 family	Ribosome (pop03010 )	similar to 60S ribosomal protein L1
Potri.016G086500	GFVASNSKDDPAK_1335.6539(5);SVEMHHEALQEALPGDNVGFNVK_2521.2140(5)	protein.synthesis.elongation	GO:0003924,GO:0005525	GTP binding Elongation factor Tu family protein
Potri.016G087900	LDALLSDVASR_1159.6317(1);LEELVGVPLHYLGLGPGR_1919.0749(1)	nucleotide metabolism.synthesis.purine.adenylosuccinate synthase	GO:0000287,GO:0004019,GO:0005525,GO:0006164,GO:0005737	adenylosuccinate synthase		similar to Adenylosuccinate synthetase; similar to chloroplast precursor (EC 6
Potri.016G091100	AAGLESGFFELQPK_1493.7635(1);AAYDSGNSALDNK_1325.5968(1);EELGTVLLTGEK_1288.6995(1);FVREELGTVLLTGEK_1690.9374(1);LEAFEEELK_1107.5568(1);VELSESARPGVK_1271.6954(1)	secondary metabolism.phenylpropanoids.lignin biosynthesis.PAL	GO:0016841,GO:0009058	PHE ammonia lyase 1	Phenylpropanoid biosynthesis (pop00940 );Phenylalanine metabolism (pop00360 )	similar to phenylalanine ammonia-lyase (EC 4
Potri.016G091600	ALANECQANFLSVK_1564.7788(5);ENLEKDLEK_1117.5735(5);ETVVEVPNVSWEDLGGLENVK_2313.1609(3);ETVVEVPNVSWEDLGGLENVKR_2469.2620(3);LVVDEALNDDNSVVSLHPETMEK_2554.2341(1);VLNQLLTEMDGMTAK_1663.8394(5)	protein.degradation.AAA type	GO:0005524,GO:0009378,GO:0006281,GO:0006310,GO:0016887	ATPase, AAA-type, CDC48 protein	Protein processing in endoplasmic reticulum (pop04141 )	similar to Cell division cycle protein 48 homolog (Valosin containing protein homolog) (VCP)
Potri.016G104300	AAVSDSCCLQVK_1337.6189(1);LAPCAEAAQDEK_1302.5995(1);RCNLANRPVGYK_1448.7427(1)	misc.protease inhibitor/seed storage/lipid transfer protein (LTP) family protein		Bifunctional inhibitor/lipid-transfer protein/seed storage 2S albumin superfamily protein		protease inhibitor/seed storage/lipid transfer protein (LTP) family protein; protease inhibitor/seed storage/lipid transfer protein (LTP) family protein; [ ortholog of At3g53980,]
Potri.016G107300	NSSYFVEWLPHNVK_1719.8489(4)	cell.organisation	GO:0051258,GO:0043234,GO:0003924,GO:0005525,GO:0006184,GO:0007017,GO:0005874	tubulin beta 8
Potri.016G119700	ELDLTSPEVVTK_1330.7100(1)	protein.degradation.metalloprotease	GO:0009987	metallopeptidase M24 family protein
Potri.016G119800	AAEDEDTGAQVAPLVK_1613.8017(1)	signalling.G-proteins	GO:0046907	RAN binding protein 1
Potri.016G124100	LSLLEEAK_902.5193(3)	protein.synthesis.ribosomal protein.eukaryotic.40S subunit.S4	GO:0003723,GO:0006412,GO:0005840,GO:0005622,GO:0003735	Ribosomal protein S4 (RPS4A) family protein	Ribosome (pop03010 )
Potri.016G136100	EGGSVVALTGAVTPPGFR_1714.9123(1);SLGADLALDYTK_1266.6576(3)	misc.oxidases - copper, flavone etc	GO:0008270,GO:0016491,GO:0055114	Oxidoreductase, zinc-binding dehydrogenase family protein
Potri.016G138600	ALDFVVSEANK_1192.6208(1);DTLLNTVYK_1066.5779(1)	cell wall.degradation.mannan-xylose-arabinose-fucose	GO:0004553,GO:0005975	Glycosyl hydrolase superfamily protein
Potri.017G000300	AYLEFFCSK_1164.5394(3);DEAFELWSR_1152.5320(2);DLAYLK_722.4083(2);ELLQPTVVDPTSFSVWK_1946.0270(3);ELLQPTVVDPTSFSVWKDEAFELWSR_3079.5411(3);FVQLQGGLACALDLVK_1731.9462(1);GDPPHGQDKFVQLQGGLACALDLVK_2663.3610(1);GFLTLNSQPAVNGEK_1575.8013(1);GWASLYPEGDPSR_1434.6648(3);LDHALETLK_1039.5782(3);LLEEWAAPLK_1169.6565(1);LLNEQLGK_897.5040(1);LLNEQLGK_914.5306(1);NPSYGALSDYQFMRPR_1901.8963(1);NPSYGALSDYQFMRPR_19…	C1-metabolism.methylenetetrahydrofolate reductase	GO:0004489,GO:0006555,GO:0055114	methylenetetrahydrofolate reductase 1		similar to Methylenetetrahydrofolate reductase (EC 1
Potri.017G001200	ALALMSHPLPSTDESHSVQVLLPQK_2698.4233(3);AVDGGYVFNK_1069.5313(1);FQGGSPYLYPLYGLGELPQAFAR_2544.2922(3);LYAESLAR_922.4993(1);VAGVTSEGETAK_1148.5794(3);VPATDMEALK_1074.5500(3);VVCDPSYLPNK_1291.6351(3);YLNEPALDTVK_1262.6627(1);YLNEPALDTVKR_1418.7638(1)	signalling.G-proteins		guanosine nucleotide diphosphate dissociation inhibitor 1		similar to GDP dissociation inhibitor
Potri.017G014800	LLGSEGDLGSWGHEYVR_1874.9032(1);SSTSSMTSVPKPLK_1449.7618(1);VGQAVDVVGQAGRPK_1480.8231(3);VNVMDTLSR_1034.5299(3);VQDPEPGLQK_1110.5790(1)	protein.degradation.ubiquitin.proteasom		26S proteasome regulatory subunit S2 1A	Proteasome (pop03050 )	similar to hypothetical protein; weakly similar to SP|Q13200|26S proteasome non ATPase-regulatory subunit 2 26S (proteasome regulatory subunit S2 26S) (proteasome subunit p97 Tumor) (necrosis factor type 1 receptor associated protein 2 {Homo) {sapiens} ;
Potri.017G017400	VLTRPVADQLPELYR_1769.9908(3)	mitochondrial electron transport / ATP synthesis.NADH-DH.complex I	GO:0016020	prohibitin 6		similar to PROHIBITIN 2; [ co-ortholog (2of2) of At1g03860, At4g28510, At2g20530, ]
Potri.017G028800	VGELLGGSQR_1015.5531(8)	protein.aa activation.asparagine-tRNA ligase	GO:0000166,GO:0004812,GO:0005524,GO:0006418,GO:0005737,GO:0003676,GO:0006412	Class II aminoacyl-tRNA and biotin synthetases superfamily protein		similar to asparaginyl-tRNA synthetase; similar to chloroplast; similar to mitochondrial; similar to asparagine-tRNA ligase; similar to AsnRS (SYNO); similar to SP|O48593|; similar to Asparaginyl-tRNA synthetase protein involved in amino acid activation/p
Potri.017G029000	ADGEREFMFYR_1420.6314(3);APGGAPANVALAVAR_1334.7539(1);DAGALLSYDPNLR_1404.7118(1);EFMFYR_892.4022(8);EFMFYR_874.3916(8);ENGVLATGLNFDTGAR_1635.7973(1);ENGVLATGLNFDTGAR_1634.8133(1);FANACGALTTTK_1254.6147(5);FANACGALTTTK_1255.5987(5);FANACGALTTTKK_1382.7097(3);GALPALPTPADALK_1334.7678(1);KGALPALPTPADALK_1444.8522(1);KGALPALPTPADALK_1462.8628(1);LGDDEFGNMLAGLLK_1592.7989(1);LLLVTLGEK_985.6292(1);LPLW…	major CHO metabolism.degradation.sucrose.fructokinase		pfkB-like carbohydrate kinase family protein		pfkB-type carbohydrate kinase family protein; [ ortholog of At3g59480,]
Potri.017G037900	LVQDYVNR_1006.5316(1)	misc.peroxidases	GO:0004601,GO:0020037,GO:0006979,GO:0055114	Peroxidase superfamily protein
Potri.017G038000	TFDLSYYR_1064.5047(1)	misc.peroxidases	GO:0004601,GO:0020037,GO:0006979,GO:0055114	Peroxidase superfamily protein
Potri.017G044100	ECLLSGLLSVDGLK_1503.8087(8);SPLMGLFEK_1021.5387(8)	signalling.G-proteins		GDP dissociation inhibitor family protein / Rab GTPase activator family protein
Potri.017G057700	DTNLPVEVWR_1228.6321(2);LGTPEPLFK_1001.5666(2)	protein.aa activation.methionine-tRNA ligase	GO:0000166,GO:0004812,GO:0005524,GO:0006418,GO:0005737,GO:0000049,GO:0006412	methionine--tRNA ligase, putative / methionyl-tRNA synthetase, putative / MetRS, putative	Aminoacyl-tRNA biosynthesis (pop00970 )	similar to Probable methionyl-tRNA synthetase (EC 6
Potri.017G057900	AVQPVQFQK_1044.5837(1);EGGADVVQTYVFWGGHEPVK_2175.0505(1);GQYYFEGR_1019.4581(3);LCEPALVAADSAQYLK_1748.8888(1);LPHRPVEDLAFAVAR_1690.9388(1);LVGESGLYLHLR_1356.7634(1);LYVSDDDLAFWEK_1600.7530(1);SKEGGADVVQTYVFWGGHEPVK_2390.1775(1);TNCGNPTQTWYHVPR_1830.8341(1);VFLNGQLTGSVVGHWVK_1841.9908(1)	misc.gluco-, galacto- and mannosidases.beta-galactosidase	GO:0004553,GO:0005975,GO:0005529,GO:0004565,GO:0009341	beta galactosidase 9		similar to beta-galactosidase; putative; similar to lactase; putative; similar to beta-galactosidase GI:7939617 from (Lycopersicon esculentum); similar to Arabidopsis thaliana mRNA for putative beta-galactosidase (BGAL9 gene)
Potri.017G059300	AGMLFYR_857.4338(3);ALDFRPK_846.4832(3);ALQAFHLDPTK_1240.6684(1);ALQAFHLDPTK_1241.6524(1);ANAVALGNYLMSK_1351.7038(1);AVTLTLSLQK_1073.6565(1);DFEQLGEFLHR_1390.6750(1);DFEQLGEFLHR_1372.6644(1);GLVEKDFEQLGEFLHR_1916.9865(1);GLVEKDFEQLGEFLHR_1898.9759(1);KGQPEDAVYDFEDK_1640.7439(1);KLSATSLYFESLPYK_1746.9313(3);LCDLANLTVNK_1260.6617(1);LGAPAMTSR_903.4717(3);LLLCGGSAYPR_1206.6300(3);LMGLDLPSGGHLTHGYYTS…	PS.photorespiration.serine hydroxymethyltransferase	GO:0004372,GO:0006544,GO:0006563	serine hydroxymethyltransferase 4	Glyoxylate and dicarboxylate metabolism (pop00630 )	similar to SERINE HYDROXYMETHYLTRANSFERASE 4; [ co-ortholog (2of2) of At4g13930, At4g13890, ]
Potri.017G059400	ALDWGPGGGPDLLVDDGGDATLLLHEGVK_2887.4472(1);ATDVMLAGK_887.4655(5);ATDVMLAGK_905.4761(5);DLLMVDHMR_1129.5493(3);DQADYLNVPVEGPYKPAQYR_2323.1353(1);DQADYLNVPVEGPYKPAQYRY_2486.1987(1);DSAAVFAWK_994.4993(5);DSAAVFAWK_976.4887(5);FDNLYGCR_1044.4568(3);GETLQEYWWCTER_1757.7588(3);HSLPDGLMR_1025.5197(3);KVYVLPK_846.5448(3);LELELAEVEMPGLMSCR_1976.9490(3);LSKDQADYLNVPVEGPYKPAQYR_2651.3464(1);LTLKPQTDR_1053.6…	not assigned.unknown	GO:0016616,GO:0048037,GO:0055114,GO:0004013,GO:0006730,GO:0004455,GO:0008652	S-adenosyl-L-homocysteine hydrolase		similar to Adenosylhomocysteinase (EC 3
Potri.017G060800	AEGALGLYK_921.5040(3);FGFYEFFK_1084.5138(5);GLVPLWGR_897.5305(8);VQTQPGFAR_1003.5320(6)	transport.metabolite transporters at the mitochondrial membrane		phosphate transporter 3;1
Potri.017G061100	LVQDQESLR_1087.5742(3);VFAESLLR_934.5356(3)	transport.p- and v-ATPases	GO:0016820,GO:0015991,GO:0033180	vacuolar ATP synthase subunit C (VATC) / V-ATPase C subunit / vacuolar proton pump C subunit (DET3)
Potri.017G070200	ELVQNLLVLR_1196.7361(3);FFLPLWNR_1092.5989(3);TFPALYNLYR_1257.6626(1)	OPP.oxidative PP.G6PD	GO:0004345,GO:0050661,GO:0006006,GO:0055114	glucose-6-phosphate dehydrogenase 6	Carbon metabolism (pop01200 );Pentose phosphate pathway (pop00030 )	similar to glucose-6-phosphate 1-dehydrogenase (EC 1
Potri.017G071000	DDLQPLLDGSNK_1314.6536(1);DDLQPLLDGSNKR_1470.7547(1);EGGWAVLSK_928.4887(6);EGGWAVLSK_946.4993(6);FDALNNLLK_1048.5673(14);FDALNNLLK_1047.5833(14);FEFPMTAGR_1055.4979(1);GSSVVVNGHGTTVLPTLVEYDLWK_2572.3293(1);LPLEMVYVGK_1148.6384(6);LSCELAYK_983.4867(5);NKPLLVVLDPQGK_1420.8522(6);SMLTMSDDNVMMK_1502.6358(1);VHLDVLR_851.5098(6)	not assigned.unknown				similar to expressed protein in Arabidopsis thaliana; [ ortholog of At3g01680,]
Potri.017G071100	ATEGPLVCDK_1089.5245(3)	protein.degradation.ubiquitin.proteasom	GO:0004298,GO:0051603,GO:0005839	20S proteasome beta subunit PBB2	Proteasome (pop03050 )	similar to 20S proteasome beta subunit B (PBB2) (PRCFC); similar to 20S proteasome beta subunit PBB2 (Arabidopsis thaliana) GI:3421104; similar to cDNA proteasome subunit prcfc GI:2511575; similar to 20S proteasome beta subunit B (PBB2) (PRCFC); similar t
Potri.017G078000	DSVLAFSENVPGTSAK_1621.8068(1)	not assigned.unknown	GO:0016020	SPFH/Band 7/PHB domain-containing membrane-associated protein family		band 7 family protein; similar to strong similarity to hypersensitive-induced response protein (Zea mays) GI:7716466; similar to Band 7 family; band 7 family protein; similar to strong similarity to hypersensitive-induced response protein (Zea; [ ortholog
Potri.017G079200	AFYEEEVKR_1170.5790(1);AVNLTLNSLGTELTR_1601.8857(1);LGGATAELMSDLLSFEADRR_2152.0703(1);LSYGESQLLDK_1252.6420(1)	transport.p- and v-ATPases.H+-transporting two-sector ATPase	GO:0015078,GO:0015991,GO:0033177	ATPase, V0/A0 complex, subunit C/D
Potri.017G081000	AFVHWYVGEGMEEGEFSEAR_2346.0132(20);AFVHWYVGEGMEEGEFSEAR_2330.0183(20);AVCMLSNSTSVAEVFSR_1858.8674(11);AVCMLSNSTSVAEVFSR_1857.8834(11);AVFLDLEPTVLDEVR_1715.9214(1);AYHEQLSVAEVTNSAFEPSSMMAK_2627.2116(1);CGLNYQPPTVVPGGDLAK_1885.9477(13);DVNAAVATLK_984.5360(19);DVNAAVATLK_1001.5626(19);DVNAAVATLK_1002.5466(19);EDAANNFAR_1007.4541(13);EDLAALEK_888.4673(20);EDLAALEK_870.4567(20);ELVDLCLDR_1132.5667(17)…	cell.organisation	GO:0051258,GO:0043234,GO:0003924,GO:0005525,GO:0006184,GO:0007017,GO:0005874	Tubulin/FtsZ family protein
Potri.017G087200	KQESDYGSGYERPQSEEYGSGYSR_2759.1816(1);KQSYEEEGEGYGGR_1588.6874(1);KQSYEEEGEGYGGR_1570.6768(1);QSYEEEGEGYGGR_1460.5924(1);RPESEYGSGYEKPSEYSSGYGR_2485.0902(1);RPEYEDGSGYEKPSK_1741.8028(1);VSYEGANMR_1026.4673(1)	not assigned.unknown
Potri.017G088600	NYYFLSGK_991.4884(1)	misc.plastocyanin-like	GO:0005507,GO:0009055	early nodulin-like protein 17		similar to plastocyanin-like domain-containing protein; [ co-ortholog (1of2) of At4g12880, At3g01070, At5g15350, ]
Potri.017G090600	NNPVLLGEPGVGK_1293.7161(4)	stress.abiotic.heat	GO:0005524,GO:0008134,GO:0006355,GO:0019538,GO:0016887	casein lytic proteinase B3
Potri.017G092000	AADLTYWESAAR_1353.6434(3);ALLNLYDPQVTEDQLQR_2016.0396(1);DMPALA_617.2963(3);ETPALDVCK_1014.4925(1);ETPALDVCK_1032.5031(1);FLSSSVGFGGSCFQK_1607.7523(1);GAHGLCLLTEWDEFR_1803.8483(1);HVAEADLVFVSVNTPTK_1826.9647(3);LAANAFLAQR_1074.6055(5);LAANAFLAQR_1075.5895(5);LAAWNSDQLPLYEPGLDDVVK_2343.1867(1);LALLGFAFK_979.5975(3);LFDNMQKPAFVFDGR_1784.8789(1);LLTTNLWSAELSK_1475.8104(3);NLFFSTDVEK_1199.5943(1);NVV…	cell wall.precursor synthesis.UGD	GO:0016616,GO:0051287,GO:0055114	UDP-glucose 6-dehydrogenase family protein		similar to UDP-glucose 6-dehydrogenase (UDP-Glc dehydrogenase) (UDP-GlcDH) (UDPGDH)
Potri.017G092200	DLDQVAGR_873.4425(3)	protein.synthesis.ribosomal protein.eukaryotic.40S subunit.S19	GO:0003735,GO:0006412,GO:0005622,GO:0005840	Ribosomal protein S19e family protein	Ribosome (pop03010 )	similar to 40S ribosomal protein S19
Potri.017G092400	ELEEELENMGGHLNAYTSR_2191.9924(3);HEEFVGEVK_1073.5262(2);LTTLPNGLR_985.5677(3);QLLTYGR_850.4781(3);SSLLLHLDGTSPVAEDLGR_1980.0396(3)	protein.targeting.mitochondria	GO:0004222,GO:0006508,GO:0008270	Insulinase (Peptidase family M16) protein		similar to mitochondrial processing peptidase beta subunit; putative; similar to mitochondrial processing peptidase beta subunit; similar to mitochondrial precursor; similar to Beta-MPP (Human) SWISS-PROT:O75439; similar to mitochondrial processing peptid
Potri.017G099100	EGVPTAVSHGLWLNLPDYDAPTQLVKPLER_3315.7372(1);VPEGFDYELYNR_1501.6958(1)	cell wall.cell wall proteins.RGP	GO:0008466,GO:0016758,GO:0007047,GO:0030244,GO:0005618,GO:0030054	reversibly glycosylated polypeptide 2		similar to type IIIa membrane protein cp-wap13
Potri.017G102000	DDLFNLNASLVK_1348.7107(3);GVDLVVLPAGVPR_1291.7732(1);LFGVTTLDVVR_1219.7045(15);LQNAGTEVVEAK_1258.6638(3)	gluconeogenesis / glyoxylate cycle.Malate DH	GO:0016491,GO:0055114,GO:0003854,GO:0016616,GO:0006694,GO:0030060,GO:0006108	malate dehydrogenase	Carbon metabolism (pop01200 );Glyoxylate and dicarboxylate metabolism (pop00630 );Carbon fixation in photosynthetic organisms (pop00710 )	similar to nodule-enhanced malate dehydrogenase
Potri.017G108200	ELDLGVPDEVGR_1298.6587(10);ELDLGVPDEVGRLEVLR_1909.0389(10);GLLLYGPPGTGK_1172.6674(6);GPELLTMWFGESEANVR_1951.9218(10);GVLFYGPPGCGK_1251.6191(10);LVSQLLTLMDGLK_1430.8287(10)	protein.degradation.AAA type	GO:0005524,GO:0009378,GO:0006281,GO:0006310,GO:0016887	ATPase, AAA-type, CDC48 protein	Protein processing in endoplasmic reticulum (pop04141 )
Potri.017G108500	MSFQAGEAK_968.4506(3)	not assigned.unknown		Late embryogenesis abundant protein (LEA) family protein		similar to ABA-inducible protein
Potri.017G110000	ADGYLLEGK_965.4938(7);LDTGNYSWGSEAVTR_1655.7660(7);LLASLSSRPGQCGR_1501.7904(7);LLDVVYNASNNELVR_1718.9072(7);QWYLQHYGVDLGR_1634.8074(5);SALVQVDAAPFK_1245.6838(7)	protein.synthesis.ribosomal protein.eukaryotic.40S subunit.S8		Ribosomal protein S8e family protein	Ribosome (pop03010 )
Potri.017G112400	LYTGDLQK_919.4884(5);LYTGDLQK_937.4989(5)	hormone metabolism.jasmonate.synthesis-degradation.allene oxidase cyclase	GO:0016853,GO:0009507	allene oxide cyclase 3
Potri.017G113300	DNLTLWTSDLTDEAGDELKDASK_2537.1889(1);DNLTLWTSDLTDEAGDELKDASKR_2693.2901(1);EAAESTLLSYK_1211.6154(4);EESRGNEDHVTLLK_1608.7976(9);EESRGNEDHVTLLK_1626.8082(9);GKLEAELSK_974.5517(6);GNEDHVTLLK_1108.5633(8);GNEDHVTLLK_1125.5899(8);LCDGLLSLLETHLVPSASAAESK_2411.2487(4);LLSSLEQK_917.5302(17);LLSSLEQKEESR_1418.7485(10);NLLSVAYK_890.4982(21);NLLSVAYK_907.5247(21);SAQDLALSELAPTHPLR_1818.9708(4);TVDNEELTMEER…	signalling.14-3-3 proteins	GO:0019904	general regulatory factor 7		14-3-3 family protein; [ ortholog of At5g38480,At3g02520,At5g16050,CAE54082,T07650,T08840,AAN03475,AAF76226,AAB09580,CAA06198,AAV50005,Q96450,]
Potri.017G113600	ATLQFLEK_949.5353(6);EMQLQNPTALMLAR_1615.8295(4);GLDPPSLDLLAR_1266.7052(6);LVEGLVLDHGSR_1294.7114(5);MLVGGAGDLK_960.5183(6);VLVDGFELAK_1090.6143(6)	protein.folding	GO:0005524,GO:0044267,GO:0051082,GO:0006457	TCP-1/cpn60 chaperonin family protein		similar to chaperonin; putative; similar to SWISS-PROT:P80317 T-complex protein 1; similar to zeta subunit (TCP-1-zeta) (Mus musculus); similar to TCP-1/cpn60 chaperonin family; [ ortholog of At5g16070,At3g02530,]
Potri.017G114600	LLGFDNTR_935.4945(3)	PS.calvin cycle.rubisco small subunit	GO:0016984,GO:0015977	ribulose bisphosphate carboxylase small chain 1A		similar to Ribulose bisphosphate carboxylase small chain 1A; similar to chloroplast precursor (EC 4
Potri.017G115400	ALVLYVPYR_1093.6404(6);DVVLLATR_886.5356(6);TLTAVHEAMLEDLVYPAELVGK_2399.2527(6)	protein.synthesis.ribosomal protein.eukaryotic.40S subunit.S7	GO:0003735,GO:0006412,GO:0005622,GO:0005840	Ribosomal protein S7e family protein	Ribosome (pop03010 )	similar to 40S ribosomal protein S7 (RPS7C); similar to 40S ribosomal protein S7 homolog - Brassica oleracea; similar to EMBL:AF144752; [ co-ortholog (3of4) of At3g02560, At5g16130, ]
Potri.017G120200	EVLALLMQR_1072.6183(8)	protein.synthesis.ribosomal protein.eukaryotic.40S subunit.S4	GO:0003723,GO:0006412,GO:0005840,GO:0005622,GO:0003735	Ribosomal protein S4 (RPS4A) family protein	Ribosome (pop03010 )
Potri.017G131100	EHLAAYGEGNER_1345.6131(12);GNNLLVLCDTYTPAGEPLPTNKR_2543.2923(1);HETADLNTFK_1175.5691(3)	N-metabolism.ammonia metabolism.glutamine synthetase	GO:0004356,GO:0006807,GO:0006542	glutamine synthase clone R1		similar to glutamate-ammonia ligase (EC 6
Potri.017G135600	ESTLHLVLR_1067.6208(42);ESTLHLVLR_1049.6102(42);LQDKEGLPPDQQR_1523.7812(20);TLADYNLQK_1065.5575(28);TLTLEVESSDTLDNVK_1763.8909(20)	protein.degradation.ubiquitin.ubiquitin	GO:0005515	polyubiquitin 10		similar to polyubiquitin
Potri.017G135800	EEVSEYFR_1058.4789(1);LDPQLFPGLVR_1254.7205(1);LSVACFFFPSTANK_1588.7829(1);VLAGEVGPR_897.5152(1)	hormone metabolism.ethylene.synthesis-degradation	GO:0016491,GO:0016706,GO:0055114	2-oxoglutarate (2OG) and Fe(II)-dependent oxygenase superfamily protein
Potri.017G136300	ANVLLPASAFSEK_1346.7314(5)	mitochondrial electron transport / ATP synthesis.NADH-DH.localisation not clear	GO:0009055,GO:0051536,GO:0016491,GO:0055114,GO:0016651	NADH-ubiquinone dehydrogenase, mitochondrial, putative
Potri.017G139100	FDVYPYLEK_1173.5827(2);VVNDEHLGYLEDK_1530.7435(2)	major CHO metabolism.degradation.sucrose.Susy	GO:0009058,GO:0005985	sucrose synthase 5		similar to sucrose synthase; putative; similar to sucrose-UDP glucosyltransferase; putative; similar to sucrose synthase GI:6682841 from (Citrus unshiu); [ ortholog of At5g37180,]
Potri.017G144500	CATLTPDEDR_1177.5154(2);CATLTPDEDRVK_1404.6788(4);DATDDKVTLESAEATLK_1806.8967(4);DLFQEVYEANWK_1541.7271(6);FKDLFQEVYEANWK_1816.8905(6);GGETSTNSLASLFAWSR_1783.8610(5);HAFGDQYR_993.4537(3);LLDDMVAYALK_1251.6653(10);LVFVPEGQDEK_1260.6470(4);NLLNGTVFREPLLCK_1774.9520(8);SEGGYVWACK_1156.5092(10);SFAEASMNTAYQK_1447.6522(4);SFAEASMNTAYQKK_1575.7472(4);SKYEAAGLWYEHR_1609.7758(6);TLEAEAAHGTVTR_1355.6914(7…	TCA / org transformation.TCA.IDH	GO:0016616,GO:0055114,GO:0006102,GO:0004450	cytosolic NADP+-dependent isocitrate dehydrogenase
Potri.017G144700	ELNGPEDL_886.4153(3);EYVFVANSDNLGAVVDLK_1953.9804(1);EYVFVANSDNLGAVVDLK_1952.9964(1);FFDHALGLNVPR_1368.7059(1);FFDHALGLNVPR_1385.7324(1);GHTDKDGWYPPGHGDVFPSLK_2310.0938(1);GKEYVFVANSDNLGAVVDLK_2138.1128(1);KVANFLSR_934.5469(1);KYGCSVPLLLMNSFNTHDDTQK_2568.2222(1);LFNTNNLWVNLK_1476.7845(1);LFNTNNLWVNLK_1475.8005(1);LLNHLLR_878.5570(1);LNGGLGTTMGCTGPK_1464.6821(1);LNGGLGTTMGCTGPK_1463.6981(1);LQTPTD…	glycolysis.cytosolic branch.UGPase	GO:0016779,GO:0008152	UDP-glucose pyrophosphorylase 2	Amino sugar and nucleotide sugar metabolism (pop00520 )
Potri.017G146700	GGAPADYQPAFR_1249.5960(8);HPELDVPNLQVLK_1501.8373(8);TYLNLPSELVPATLK_1658.9363(8);YLFQEGVCYAK_1377.6508(8)	protein.synthesis.ribosomal protein.eukaryotic.40S subunit.S10		RNA binding Plectin/S10 domain-containing protein	Ribosome (pop03010 )	similar to 40S ribosomal protein S10-1
Potri.017G149800	ELYQDADEDTRR_1492.6663(5);ELYQDADEDTRR_1510.6768(5)	protein.postranslational modification		phosphatase-related		similar to putative protein phosphatase
Potri.017G151900	NSTALENYR_1067.5116(7);NWDYTGLVNALHNGEGK_1888.8824(5)	fermentation.PDC	GO:0000287,GO:0030976,GO:0003824	Thiamine pyrophosphate dependent pyruvate decarboxylase family protein
Potri.017G152100	TQDGGTEVVEAK_1233.5957(9)	TCA / org transformation.TCA.malate DH	GO:0016616,GO:0055114,GO:0030060,GO:0006108	Lactate/malate dehydrogenase family protein	Carbon metabolism (pop01200 );Glyoxylate and dicarboxylate metabolism (pop00630 );Carbon fixation in photosynthetic organisms (pop00710 )
Potri.018G007400	LVERPQNYTLAPESSR_1859.9610(1);VLPEMLLLCQNLR_1598.8757(1)	cell.vesicle transport	GO:0006886,GO:0016192,GO:0030117,GO:0005198,GO:0030126	Coatomer, beta subunit		similar to putative coatmer beta subunit; similar to beta-coat protein; similar to beta-COP
Potri.018G014800	LFSYCLPSTPGSTGHLTFGGK_2227.0853(1);LLLDASAFK_977.5666(1);LTASDYLVNVGLGTPK_1647.8952(1);MTGLSVGGR_877.4560(1);SSVPFYGLSK_1084.5673(1);TAPSSDYDLK_1096.5157(1);VPVFDPTK_902.4982(1)	RNA.regulation of transcription.unclassified	GO:0004190,GO:0006508	Eukaryotic aspartyl protease family protein
Potri.018G016900	SFYGPGGSYAMFAGK_1539.6937(1);VFDVTTGK_866.4618(1)	redox.ascorbate and glutathione	GO:0020037	membrane-associated progesterone binding protein 2		similar to cytochrome b5 domain-containing protein; similar to SP|P70580|Membrane associated progesterone receptor component 1 {Rattus {norvegicus} ; [ co-ortholog (1of2) of At2g24940, ]
Potri.018G020600	LVSLLNPTTR_1113.6626(1);SGDLVSYCAEEGVR_1541.6901(1)	PS.calvin cycle.GAP	GO:0016491,GO:0008152,GO:0055114	aldehyde dehydrogenase 11A3
Potri.018G031400	HEYLPEDLQAMQTPFR_1974.9378(1);SYLQEMLTLVK_1324.7181(1)	mitochondrial electron transport / ATP synthesis.cytochrome c reductase	GO:0008121,GO:0006122	Cytochrome bd ubiquinol oxidase, 14kDa subunit		similar to putative ubiquinol-cytochrome c reductase (At4g32470) mRNA; similar to ubiquinol-cytochrome C reductase complex 14 kDa protein; putative; similar to SP|P48502|Ubiquinol cytochrome-C reductase complex 14 kDa protein EC (1 10
Potri.018G037700	TQYPYVTGSSVVALK_1612.8581(1);YKDGLLMAADMGGSYGSTLR_2105.9994(1)	protein.degradation.ubiquitin.proteasom	GO:0004298,GO:0051603,GO:0005839	20S proteasome beta subunit G1	Proteasome (pop03050 )	similar to 20S proteasome beta subunit G1 (PBG1) (PRCH); similar to 20S proteasome beta subunit (PBG1) GI:3421123 (Arabidopsis thaliana); similar to cDNA proteasome subunit prch GI:2511597; similar to 20S proteasome beta subunit PBG1 (PBG1) mRNA; [ orthol
Potri.018G049100	EYLDSAVR_952.4734(5)	protein.synthesis.ribosomal protein.eukaryotic.40S subunit.S3	GO:0003735,GO:0006412,GO:0005622,GO:0005840,GO:0003723	Ribosomal protein S3 family protein	Ribosome (pop03010 )	similar to 40S ribosomal protein S3 (RPS3C); [ co-ortholog (1of5) of At3g53870, At5g35530, At2g31610, ]
Potri.018G053700	VHGLAGAFAVGLK_1239.7208(1)	PS.photorespiration.glycine cleavage.P subunit	GO:0004375,GO:0055114	glycine decarboxylase P-protein 1
Potri.018G056900	ESDTGLAAPSQWDLVSDK_1918.9029(5);FDDGVGGDNEVQR_1407.6135(5);TMLELVNQLDGFDAR_1721.8527(5);VLMATNRPDTLDPALLRPGR_2206.2125(5);VSPTDLEEGMR_1233.5780(4)	protein.degradation.ubiquitin.proteasom	GO:0005524	regulatory particle triple-A 1A	Proteasome (pop03050 )
Potri.018G057600	DFEEPGSLAPTGLFLGGTK_1935.9698(1);KTNQALLLGVYDEPLTPGQCNMLVER_2959.5016(1);TNQALLLGVYDEPLTPGQCNMLVER_2831.4067(1)	cell.organisation	GO:0003779,GO:0007010,GO:0015629,GO:0030036	profilin 5		similar to profilin 2
Potri.018G063200	ALSVSPGNTVLYSK_1435.7791(1);YTSLTPLGDR_1122.5790(1)	protein.folding	GO:0006457,GO:0005737	chaperonin 20		similar to 20 kDa chaperonin; similar to chloroplast (Protein Cpn21) (Chloroplast protein Cpn10) (Chloroplast chaperonin 10) (Ch-CPN10)
Potri.018G066600	SYTPLLALRPPPGFAPSDVVAK_2296.2700(1)	nucleotide metabolism.phosphotransfer and pyrophosphatases.misc	GO:0008484,GO:0008152,GO:0003824	Alkaline-phosphatase-like family protein
Potri.018G070000	LSYTEAVR_938.4942(1);SLVCRPDGGAGLAGNR_1599.8020(1)	protein.aa activation.asparagine-tRNA ligase	GO:0000166,GO:0004812,GO:0005524,GO:0006418,GO:0005737,GO:0003676,GO:0006412	Class II aminoacyl-tRNA and biotin synthetases superfamily protein	Aminoacyl-tRNA biosynthesis (pop00970 )	similar to Asparaginyl-tRNA synthetase; similar to cytoplasmic 3 (EC 6
Potri.018G082500	APEDPLLGVTVAYNK_1586.8425(1);EYLPLVGLADFNK_1478.7890(1);LFGLAGLSVK_1004.6139(1);LLFGADSPALQENR_1530.7911(1);LSMAGLSSR_921.4822(1);MFVADGGECLAAQSYAK_1817.8197(1);QQLFDALSAR_1148.6058(1);TVPHLTDALHAAVTR_1601.8758(1);VGAEFLAR_862.4781(1);VKEYLPLVGLADFNK_1705.9523(1)	amino acid metabolism.synthesis.central amino acid metabolism.aspartate.aspartate aminotransferase	GO:0016740,GO:0030170,GO:0009058,GO:0016769,GO:0008483,GO:0006520	aspartate aminotransferase 2	Carbon metabolism (pop01200 );Carbon fixation in photosynthetic organisms (pop00710 )	similar to Aspartate aminotransferase; similar to cytoplasmic isozyme 2 (EC 2
Potri.018G083500	APLAVGDVLPDGK_1251.6943(1);FALLVDDLK_1033.5928(3);FLADGSATYTHALGLELDLQEK_2392.2031(3);HVPGFLEK_926.5094(1);KVLLFGVPGAFTPTCSLK_1935.0773(1);VLLFGVPGAFTPTCSLK_1806.9823(1)	redox.peroxiredoxin	GO:0016209,GO:0016491,GO:0055114	thioredoxin-dependent peroxidase 1		similar to peroxiredoxin
Potri.018G086700	ALFASGSPFDPVEYEGK_1813.8643(1);ALKPTVLLGTSGVGK_1440.8784(1);ALKPTVLLGTSGVGK_1422.8679(1);ATGQEYSELLHEFMTAVK_2053.9899(1);GLLYPPLSNLR_1242.7205(1);SLQVLVVTDGER_1315.7216(1);STVGGGVEDVYGEDR_1539.6922(1);YTAMMELEER_1272.5599(1)	TCA / org transformation.other organic acid transformatons.malic	GO:0016616,GO:0055114,GO:0051287	NADP-malic enzyme 4	Carbon metabolism (pop01200 );Carbon fixation in photosynthetic organisms (pop00710 )
Potri.018G089700	GQAEPVEADSLTR_1372.6703(1);SASGAAEELVR_1089.5535(1)	cell.organisation	GO:0003779,GO:0007010	villin 4		similar to Villin 4
Potri.018G090100	ALQQSTLK_888.5149(1);ANSEATLGTYK_1154.5688(1);ANSEATLGTYK_1155.5528(1);ANSEATLGTYKGDATLGEGASESLHVK_2706.3217(1);AWAGKPENVGK_1156.6109(1);EGGVLPGLK_869.5091(1);EGGVLPGLK_851.4985(1);GDATLGEGASESLHVK_1552.7602(1);GDATLGEGASESLHVK_1570.7707(1);GTVELAGTNGETTTQGLDGLGQR_2276.1001(1);GTVELAGTNGETTTQGLDGLGQR_2275.1161(1);TVPPAVPALVFLSGGQSEEEATLNLNAMNK_3097.5874(1);VAHEVLAEYTVR_1386.7376(1);VAHEVLAEYTVR_1…	PS.calvin cycle.aldolase	GO:0004332,GO:0006096	Aldolase superfamily protein	Carbon metabolism (pop01200 );Citrate cycle (TCA cycle) (pop00020 );Oxygenic photosynthesis in plants and cyanobacteria (pop_M00611 );Glycolysis / Gluconeogenesis (pop00010 );Carbon fixation in photosynthetic organisms (pop00710 )	similar to fructose-1; similar to 6-bisphosphate aldolase
Potri.018G092700	DNLQGLTKPALR_1308.7270(8);DNLQGLTKPALR_1325.7536(8);LFLENVLR_1003.5935(5);LSGLLYEETR_1180.6208(5)	DNA.synthesis/chromatin structure.histone	GO:0003677,GO:0006334,GO:0005634,GO:0000786	Histone superfamily protein
Potri.018G099900	SLCPSEWVER_1262.5834(3)	mitochondrial electron transport / ATP synthesis.cytochrome c oxidase	GO:0004129,GO:0005739	cytochrome C oxidase 6B
Potri.018G106800	ATLGLTQPANLDAPK_1509.8271(1);ELVNSPANVLTPAVLAEEATK_2166.1652(1);LGGHLSEASSEEDFTGKPGQSLVLR_2614.3107(1);LGLLGLGQSATNTYAFR_1781.9545(1);LTLADALVYACNQGAEK_1836.9161(1);SVDLLGFGTGPELEK_1561.8108(1)	protein.degradation	GO:0004177,GO:0006508,GO:0005622	Cytosol aminopeptidase family protein		similar to leucine aminopeptidase
Potri.018G121500	TFNSLQSTLK_1138.6103(1)	not assigned.unknown	GO:0016798,GO:0016020	glucuronidase 3
Potri.018G133400	ELNQTPHVVELDQR_1677.8555(1);HLGGSDDTVEAYESGELAK_1977.9036(1);LLGVASEQKDDL_1287.6791(1);TVPQVFLDGK_1103.6095(1)	redox.glutaredoxins	GO:0009055,GO:0015035,GO:0045454	Glutaredoxin family protein
Potri.018G140300	EYDDEQKELLR_1437.6856(1);EYDDEQKELLR_1419.6750(1)	protein.synthesis.ribosomal protein.eukaryotic.60S subunit.L7	GO:0003735,GO:0006412,GO:0005840	Ribosomal protein L30/L7 family protein	Ribosome (pop03010 )
Potri.018G145900	DGMTQEEAEQLVVK_1576.7523(1);NFLQTGMLVGGWDK_1565.7781(1);TSTGVYVANR_1067.5480(1);TVTLNSEGVSR_1162.6062(1)	protein.degradation.ubiquitin.proteasom	GO:0004298,GO:0051603,GO:0005839	N-terminal nucleophile aminohydrolases (Ntn hydrolases) superfamily protein	Proteasome (pop03050 )	similar to 20S proteasome beta subunit A (PBA1) (PRCD); similar to cDNA proteasome subunit prcd GI:2511593; similar to 20S proteasome subunit PBA1 (PBA1) mRNA; [ co-ortholog (1of2) of At4g31300, ]
Potri.019G003100	GMPMQNSGVSR_1163.5296(1)	protein.targeting.secretory pathway.golgi	GO:0008270,GO:0006886,GO:0006888,GO:0030127	Sec23/Sec24 protein transport family protein	Protein processing in endoplasmic reticulum (pop04141 )	similar to transport protein; putative; similar to Swiss-Prot:Q15436 protein transport protein Sec23A (Homo sapiens); similar to transport protein; putative; similar to Swiss-Prot:Q15436 protein transport protein Sec23A (Homo sapiens); similar to transpor
Potri.019G006700	GYMFTTTAER_1176.5354(8);GYMFTTTAER_1192.5303(8);NYELPDGQVLTLGAER_1774.8970(5)	cell.organisation		actin 7
Potri.019G012900	QNLGNLQSLQK_1242.6801(1)	not assigned.unknown
Potri.019G024000	VAVGTDLVSAAPGVSLQK_1711.9589(1);VLNVEEAPSDFK_1347.6791(1);VVLFGLPGAYTGVCSQQHVPSYK_2507.2752(1)	redox.peroxiredoxin	GO:0016209,GO:0016491,GO:0055114	peroxiredoxin IIF		similar to mitochondrial peroxiredoxin
Potri.019G031500	HSLGEANPVQLLPYNPDVLDQSLLWTQSK_3263.6583(1);SGGVHDGTTLVLWK_1469.7747(1);SNPSDEFQNWFK_1498.6597(1);SNPSDEFQNWFKDEK_1870.8242(1)	not assigned.unknown		hydroxyproline-rich glycoprotein family protein
Potri.019G034200	LVGGGLNNSSTVR_1273.6859(1);VAVFVGGVDTSATETK_1580.8166(1)	protein.folding	GO:0005524,GO:0044267,GO:0051082,GO:0006457	TCP-1/cpn60 chaperonin family protein		similar to hypothetical protein; similar to low similarity to chaperonin-containing-TCP1 theta subunit from Tetrahymena pyriformis (GI:4959731); similar to Homo sapiens (SP|P50990); [ co-ortholog (1of2) of At3g03960, At4g08640, ]
Potri.019G034800	GVLFATEALLK_1161.6878(1);LVAVSDLTGALK_1186.7042(1)	N-metabolism.N-degradation.glutamate dehydrogenase	GO:0016491,GO:0006520,GO:0055114	glutamate dehydrogenase 1		similar to Glutamate dehydrogenase 1 (EC 1
Potri.019G035800	AVALLTGDSNVR_1215.6692(1)	redox.dismutases and catalases	GO:0046872,GO:0006801,GO:0055114	copper/zinc superoxide dismutase 3		similar to COPPER/ZINC SUPEROXIDE DISMUTASE 3; [ co-ortholog (2of2) of At5g18100, ]
Potri.019G036000	DVNSAVSTLK_1033.5524(1)	cell.organisation	GO:0051258,GO:0043234,GO:0003924,GO:0005525,GO:0006184,GO:0007017,GO:0005874	tubulin alpha-5		similar to Tubulin alpha-1 chain
Potri.019G037400	NTVDPSTEVVYK_1351.6740(1)	cell wall.degradation.cellulases and beta -1,4-glucanases	GO:0004553,GO:0005975	Glycosyl hydrolase family protein		similar to beta-D-glucan exohydrolase
Potri.019G039200	LTLQFTEDYPNKPPTVR_2019.0546(1)	protein.degradation.ubiquitin.E2	GO:0016881	ubiquiting-conjugating enzyme 2		similar to Ubiquitin-conjugating enzyme E2-17 kDa (Ubiquitin-protein ligase) (Ubiquitin carrier protein)
Potri.019G040200	LTLPVVSEAR_1084.6361(1)	transport.calcium	GO:0055085,GO:0016021	calcium exchanger 7
Potri.019G044700	LAVDAVMR_874.4815(3)	protein.degradation.ubiquitin.ubiquitin	GO:0005515	ubiquitin family protein
Potri.019G047200	GLLPFSQLSNLEEK_1574.8424(1);LSMLQVVSNLK_1232.6919(1);NQVLDVPR_940.5211(1);VYVVGDFVK_1025.5666(1)	signalling.phosphinositides.inositol-1,3,4-trisphosphate 5/6-kinase	GO:0000287,GO:0005524,GO:0047325,GO:0052725,GO:0052726,GO:0032957,GO:0005622,GO:0035300	Inositol 1,3,4-trisphosphate 5/6-kinase family protein
Potri.019G049500	NQPGELCLR_1086.5361(3)	secondary metabolism.phenylpropanoids.lignin biosynthesis.4CL	GO:0003824,GO:0008152	4-coumarate:CoA ligase 3	Phenylpropanoid biosynthesis (pop00940 );Phenylalanine metabolism (pop00360 )	similar to 4-coumarate-CoA ligase (EC 6
Potri.019G053700	VTFPLVWTNTCCSHPLYR_2251.0788(1)	secondary metabolism.isoprenoids.mevalonate pathway.isopentenyl pyrophosphate:dimethyllallyl pyrophosphate isomerase	GO:0016787,GO:0008299,GO:0004452	isopentenyl pyrophosphate:dimethylallyl pyrophosphate isomerase 2
Potri.019G053800	ALQPLFQLYGR_1305.7314(1);QVFSGPVVTLK_1174.6830(1);VFEDNVLLR_1104.6048(1);VLVVDGGGSLR_1071.6157(1)	C1-metabolism		Ribonuclease E inhibitor RraA/Dimethylmenaquinone methyltransferase		dimethylmenaquinone methyltransferase family protein; similar to bacterial S-adenosylmethionine:2-demethylmenaquinone methyltransferases; similar to dimethylmenaquinone methyltransferase family pr; [ co-ortholog (1of2) of At5g16450, At3g02770, ]
Potri.019G057300	KLVVETTANQDPLVTK_1755.9851(1);NLSPVSER_901.4738(1)	redox.dismutases and catalases	GO:0004784,GO:0046872,GO:0006801,GO:0055114	manganese superoxide dismutase 1		similar to Superoxide dismutase [Mn]; similar to mitochondrial precursor (EC 1
Potri.019G069300	SLLFFQGQR_1095.5946(1)	cell wall.degradation.cellulases and beta -1,4-glucanases	GO:0004553,GO:0005975	cellulase 3		similar to cellulase (EC 3
Potri.019G076900	LYFYQDPGTKPAR_1555.7904(1);TWELDTGALSSR_1335.6539(1);YLEKPYDLCDPYSNPQAQELVQLLPHR_3286.6202(1)	not assigned.unknown
Potri.019G130700	DYFVEER_957.4312(1);EVLHTQGVEFGSR_1440.7230(1);EVLHTQGVEFGSR_1458.7336(1);GQDMVFTVYGEHWR_1724.7850(1);LGGFDLPAESK_1133.5837(1);LMTVPFFTNK_1197.6336(1);LQLMMYNNMYR_1476.6796(1);LVQNFELLPPPGQSK_1666.9163(1);MALPLLVPHMNLHDAK_1799.9659(1);MDLLLLEK_974.5591(1);NLVVVSSPDLAK_1241.7100(1);NVVFDLFTGK_1139.6095(1);VEANGNDFR_1021.4697(1);YGWEEEAAQVVEDVK_1751.8123(1);YGWEEEAAQVVEDVKK_1879.9072(1);YLPFGVGR_90…	misc.cytochrome P450	GO:0005506,GO:0009055,GO:0016705,GO:0020037,GO:0055114	cinnamate-4-hydroxylase	Phenylpropanoid biosynthesis (pop00940 );Phenylalanine metabolism (pop00360 )	similar to trans-cinnamate 4-monooxygenase (EC 1
Potri.T011000	VKEVHASGEYQLS_1446.7223(1)	protein.postranslational modification	GO:0004672,GO:0005524,GO:0006468	Protein kinase superfamily protein
Potri.T011200	TEGFPGGECK_1081.4619(1)	not assigned.unknown	GO:0006952	low-molecular-weight cysteine-rich 68
Potri.T017700	AGGFGDLLTGQVVDKK_1604.8642(3);AGSPVDQTLK_1015.5419(3);AVFLDWLK_991.5611(1);AYDRNPDLANLLVDPEFAK_2161.0924(1);DYFGAHTYER_1258.5487(5);EGDLPLYGFHDPESFVK_1949.9280(5);EGDLPLYGFHDPESFVK_1931.9174(5);FLSGLKEER_1078.5891(5);GDCLLDGGNEWYENTER_2027.8400(3);GDCLLDGGNEWYENTERR_2183.9411(5);KEGDLPLYGFHDPESFVK_2078.0229(3);NPDLANLLVDPEFAK_1655.8639(1);QLLDDVR_840.4574(5);QLLDDVR_858.4680(5);TLSAYLEK_924.5037(…	OPP.oxidative PP.6-phosphogluconate dehydrogenase	GO:0004616,GO:0050661,GO:0006098,GO:0055114	6-phosphogluconate dehydrogenase family protein
Potri.T024200	LCLEVER_918.4714(8);LGSVSDYCVHHCVCPVVVVR_2342.1203(3)	stress.abiotic.unspecified	GO:0006950	Adenine nucleotide alpha hydrolases-like superfamily protein
Potri.T035300	ALSQYVAHQYASK_1465.7434(3);VLATLYEK_936.5401(3);VLDVYEAR_964.5098(3)	misc.glutathione S transferases	GO:0005515	glutathione S-transferase 6
Potri.T045100	ATEPLGV_686.3719(1);LENVLLVK_927.5873(3)	protein.degradation		aminopeptidase P1
Potri.T046300	NLQDAMSVAR_1104.5466(1)	protein.folding	GO:0005524,GO:0044267,GO:0051082,GO:0006457	TCP-1/cpn60 chaperonin family protein
Potri.T067200	ATQQLDTSLTTSQAHAELEDK_2287.1048(3);GSMLTMSDDNVMMK_1559.6572(5);HPAQGFNASQQLLK_1538.8074(12);HPAQGFNASQQLLK_1520.7968(12);QLPSLMEHSGPLKPR_1671.8999(12);QLPSLMEHSGPLKPR_1689.9105(12);QLVGTHAPDGR_1150.5963(10);QLVGTHAPDGR_1132.5858(10);VMMDVAR_821.4008(6)	not assigned.unknown
Potri.T067300	ALLYAKDDLQPLLDGSSK_1947.0433(5);DDLQPLLDGSSK_1287.6427(5);FDFPMTTGR_1071.4928(4);FSTFLCCHDEVLPDELFK_2257.0305(3);LHDLSRPCCR_1313.6202(3);VLATLTVEK_973.5928(5)	not assigned.unknown
Potri.T070100	ALAGQKDEELFSANAAALASR_2133.0935(5);ALAGQKDEELFSANAAALASR_2134.0775(5);ALGVDTVPVLLGPVSYLLLSKPAK_2450.4633(3);DEELFSANAAALASR_1564.7602(3);GVTAFGFDLVR_1181.6313(3);KVSEDDYVK_1082.5364(2);KYTEVKPALK_1176.6987(3);LPSTEELADR_1130.5688(3);MLAVLETNLLWVNPDCGLK_2186.1348(3);SFSLLSLLGK_1046.6245(5);SFSLLSLLGK_1064.6350(5);WFDTNYHFLVPELGPDVK_2177.0702(3);VSEDDYVK_954.4415(3);YETCYQLALALKDEVEDLEK_2430.1745(1…	amino acid metabolism.synthesis.aspartate family.methionine	GO:0003871,GO:0009086,GO:0008270,GO:0008652	Cobalamin-independent synthase family protein		similar to 5-methyltetrahydropteroyltriglutamate--homocysteine methyltransferase (EC 2
Potri.T079800	AGVAALGLGYAGGEAVSTMVK_1922.0052(1)	amino acid metabolism.synthesis.central amino acid metabolism.aspartate.aspartate aminotransferase	GO:0016740,GO:0030170,GO:0009058,GO:0016769	aspartate aminotransferase	Biosynthesis of amino acids (pop01230 );Phenylalanine, tyrosine and tryptophan biosynthesis (pop00400 )
Potri.T099700	DVQFLPLSGLMGTNMK_1750.8866(3);FSDFPQLGR_1066.5316(1)	protein.synthesis.elongation	GO:0003924,GO:0005525	Translation elongation factor EF1A/initiation factor IF2gamma family protein
Potri.T103900	ESDAWPAEPQDAYGLEK_1905.8501(3);LATEELCK_963.4816(3);LSLTGAGGFLASHLAR_1570.8700(3);QLETNVSLK_1031.5731(2);SFTFLDECVEGVLR_1671.8047(3);VVGTQAPVQLGSLR_1424.8220(3)	cell wall.precursor synthesis.UXS	GO:0003854,GO:0016616,GO:0006694,GO:0055114,GO:0003824,GO:0050662,GO:0044237	GDP-D-mannose 3\',5\'-epimerase
Potri.T120600	DATDDKVTVESAEAALK_1762.8705(1);DHYLNTEEFLDAVAEELK_2136.0132(1);DLALLLHGSK_1066.6255(1);LFWQSLK_921.5193(1);LLDFTEK_865.4666(1);LLFPFVELDLK_1333.7766(1)	TCA / org transformation.TCA.IDH	GO:0016616,GO:0055114,GO:0006102,GO:0004450	isocitrate dehydrogenase
Potri.T125900	VLQLSGDR_887.4945(2)	stress.abiotic.heat		HSP20-like chaperones superfamily protein		similar to 17
Potri.T133900	LMFLDNNQGQYPFL_1699.8149(1)	transport.potassium	GO:0015079,GO:0071805,GO:0016020	high affinity K+ transporter 5
Potri.T134100	ADLLDYESLK_1166.5939(8)	secondary metabolism.flavonoids.dihydroflavonols.dihydroflavonol 4-reductase	GO:0016491,GO:0008152,GO:0003854,GO:0016616,GO:0006694,GO:0055114,GO:0003824,GO:0050662,GO:0044237,GO:0009058	cinnamoyl coa reductase 1
Potri.T143400	ELLEWGSR_989.5051(3);VSAANSRPPNPQ_1237.6284(1)	fermentation.PDC	GO:0000287,GO:0030976,GO:0003824	pyruvate decarboxylase-2
Potri.T151500	TVSAAVAAAPK_985.5677(11)	cell wall.pectin*esterases.PME	GO:0030599,GO:0042545,GO:0005618,GO:0004857	pectin methylesterase 3

## Sheet: Table S1.2_Sig_phloem 
Dataset S1.2. Proteins with significantly different abundance in the Phloem pairwise transition models.
Columns indicate: JGI V3.0 IDs. for populus trichocarpa; Peptide marker (number of peptides-protein matches e.g unique peptide (1)); (VIP) variables; Loadings (pq); colored "BLUE" indicate upregulated and "RED" indicate downregulated in tension wood compared with normal wood. ; Geneontology (GO) ID; functional annotation; MapMan biological processes; Geneontology (GO) ID; function; KEGG pathways;…
Protein	Peptide Marker	Variables (VIP)	Loadings (pq)	Upregulated (blue) /downregulated (red) in tension wood	MapMan biological processes	GO (geneontology)	Function	KEGG pathways	Phytozome description
Potri.011G149100	DMVDVLTNR_1062.5248(1)	5.38733	0.0788173	1	not assigned.unknown				similar to expressed protein in Arabidopsis thaliana; similar to unknown protein GB:AAC69930 from (Arabidopsis thaliana); [ co-ortholog (1of2) of At1g63310, ]
Potri.011G165000	GLLAADESTGTLGK_1332.7005(7)	2.98313	0.0436436	1	PS.calvin cycle.aldolase	GO:0004332,GO:0006096	Aldolase superfamily protein	Carbon metabolism (pop01200 );Citrate cycle (TCA cycle) (pop00020 );Oxygenic photosynthesis in plants and cyanobacteria (pop_M00611 );Glycolysis / Gluconeogenesis (pop00010 );Carbon fixation in photosynthetic organisms (pop00710 )	similar to fructose-1; similar to 6-bisphosphate aldolase
Potri.010G171600	LLLPTDVVVADK_1282.7617(1)	2.46378	0.0360455	1	PS.calvin cycle.phosphoglycerate kinase	GO:0004618,GO:0006096	phosphoglycerate kinase	Carbon metabolism (pop01200 );Biosynthesis of amino acids (pop01230 );Citrate cycle (TCA cycle) (pop00020 );Oxygenic photosynthesis in plants and cyanobacteria (pop_M00611 );Glycolysis / Gluconeogenesis (pop00010 );Carbon fixation in photosynthetic organisms (pop00710 )	similar to cytosolic phosphoglycerate kinase
Potri.002G072100	SEESNMCDLLR_1353.5774(4)	2.34956	0.0343744	1	misc.alcohol dehydrogenases	GO:0008270,GO:0016491,GO:0055114	alcohol dehydrogenase 1
Potri.001G162400	NVVDGSTTFK_1067.5368(1)	2.07992	0.0304295	1	cell wall.pectin*esterases.PME	GO:0030599,GO:0042545,GO:0005618,GO:0004857	pectin methylesterase 3	Pentose and glucuronate interconversions (pop00040 )
Potri.017G144700	SAVANLNQLSESEK_1489.7493(1);LQTPTDEVVVPYDTLAPTPEDPEETKK_3012.4936(1)	1.79433	0.0262513	1	glycolysis.cytosolic branch.UGPase	GO:0016779,GO:0008152	UDP-glucose pyrophosphorylase 2	Amino sugar and nucleotide sugar metabolism (pop00520 )
Potri.011G096300	ANLSDAELTALTK_1346.7162(1)	1.37793	0.0201594	1	TCA / org transformation.TCA.malate DH	GO:0016491,GO:0055114,GO:0016616,GO:0030060,GO:0006108	Lactate/malate dehydrogenase family protein	Carbon metabolism (pop01200 );Glyoxylate and dicarboxylate metabolism (pop00630 );Carbon fixation in photosynthetic organisms (pop00710 )	similar to Malate dehydrogenase; similar to mitochondrial precursor (EC 1
Potri.006G250300	LVLVGDGGTGK_1015.5782(4)	0.977011	0.0142938	1	signalling.G-proteins	GO:0005525,GO:0007264,GO:0003723,GO:0003724,GO:0005622	RAN GTPase 3		similar to RAN1B
Potri.009G118100	FLVEASAK_864.4825(10)	0.946314	0.0138447	1	secondary metabolism.flavonoids.isoflavones.isoflavone reductase	GO:0003854,GO:0016616,GO:0006694,GO:0055114,GO:0003824,GO:0050662,GO:0044237	NmrA-like negative transcriptional regulator family protein		similar to isoflavone reductase; putative; similar to allergenic isoflavone reductase-like protein Bet 5 6
Potri.007G029700	LTEVTVSDK_991.5306(2)	0.91879	0.013442	1	protein.degradation	GO:0009987,GO:0016787	aminopeptidase P1		similar to aminopeptidase P; similar to Xaa-Pro aminopeptidase 2 (Lycopersicon esculentum) GI:15384991; similar to aminopeptidase P; similar to Xaa-Pro aminopeptidase 2 (Lycopersicon esculentum) GI:15384991; similar to contains; [ co-ortholog (1of2) of At
Potri.003G129500	WEAGQVLAR_1029.5476(3);TLLGSQGFR_978.5367(4)	0.902143	0.0131985	1	protein.degradation	GO:0008237,GO:0008270,GO:0006508	Peptidase M1 family protein		peptidase M1 family protein; similar to SP|P04825|Aminopeptidase N EC (3 4
Potri.006G224500	EVEEFFASR_1113.5211(1)	0.891781	0.0130469	1	protein.degradation	GO:0008237,GO:0008270,GO:0006508	aminopeptidase M1
Potri.001G203600	VVFVSLVCAHTQPER_1741.9054(3)	0.888126	0.0129934	1	protein.postranslational modification.kinase.receptor like cytoplasmatic kinase VII	GO:0004672,GO:0005524,GO:0006468	Protein kinase superfamily protein
Potri.005G162400	SAQDLANAELAPTHPLR_1803.9348(1)	0.847425	0.012398	1	signalling.14-3-3 proteins	GO:0019904	general regulatory factor 2		similar to 14-3-3 protein 32kDa endonuclease
Potri.005G060000	LLGVDLNSNR_1100.6058(2)	0.806265	0.0117958	1	misc.alcohol dehydrogenases	GO:0008270,GO:0016491,GO:0055114	alcohol dehydrogenase 1
Potri.008G038100	LTVLTQGADPVVVAEDGK_1811.9749(1)	0.802915	0.0117468	1	nucleotide metabolism.salvage.nucleoside kinases.adenosine kinase	GO:0006166,GO:0004001	adenosine kinase 2
Potri.002G189900	LAFTGSTDTGK_1097.5473(1)	0.76272	0.0111587	1	fermentation.aldehyde dehydrogenase	GO:0016491,GO:0008152,GO:0055114	aldehyde dehydrogenase 2B7		similar to Arabidopsis thaliana mitochondrial aldehyde dehydrogenase (ALDH3) mRNA; similar to nuclear gene for mitochondrial product
Potri.010G203500	EAGSTMEVVAAQTK_1421.6941(1)	0.726391	0.0106272	1	PS.calvin cycle.TPI	GO:0004807,GO:0008152	triosephosphate isomerase	Carbon metabolism (pop01200 );Biosynthesis of amino acids (pop01230 );Citrate cycle (TCA cycle) (pop00020 );Glycolysis / Gluconeogenesis (pop00010 )	similar to Triosephosphate isomerase; similar to cytosolic (EC 5
Potri.003G046200	FQSLLPASAR_1089.6051(1)	0.725019	0.0106071	1	cell wall.pectin*esterases.acetyl esterase		Pectinacetylesterase family protein		similar to pectinacetylesterase; putative; similar to pectinacetylesterase precursor GI:1431629 from (Vigna radiata); similar to pectinacetylesterase; putative; similar to pectinacetylesterase precursor GI:1431629 from (Vigna radiata); [ co-ortholog (1of3
Potri.002G082100	VVVADSLDELVTK_1387.7679(1);LDATANDLPSDTYDVK_1737.8178(1);EDQVPLLVLQTTDGQK_1783.9436(1)	0.71975	0.0105301	1	redox.thioredoxin	GO:0045454	PDI-like 1-2		similar to protein disulfide-isomerase (EC 5
Potri.017G028800	VGELLGGSQR_1015.5531(8)	0.686627	0.0100455	1	protein.aa activation.asparagine-tRNA ligase	GO:0000166,GO:0004812,GO:0005524,GO:0006418,GO:0005737,GO:0003676,GO:0006412	Class II aminoacyl-tRNA and biotin synthetases superfamily protein		similar to asparaginyl-tRNA synthetase; similar to chloroplast; similar to mitochondrial; similar to asparagine-tRNA ligase; similar to AsnRS (SYNO); similar to SP|O48593|; similar to Asparaginyl-tRNA synthetase protein involved in amino acid activation/p
Potri.010G204300	AEYDESGPSLVHR_1459.6812(1)	0.543038	0.00794473	1	cell.organisation		actin-11		similar to actin - garden pea
Potri.015G032600	DTDSEEELKEAFK_1540.7013(3)	0.52351	0.00765902	1	signalling.calcium		calmodulin 1		similar to calmodulin-like protein 6a
Potri.007G085200	LLMSAPLSTDLR_1316.7242(5)	0.365727	0.00535063	1	protein.synthesis.ribosomal protein.eukaryotic.60S subunit.L26	GO:0015934,GO:0006412,GO:0003735	Translation protein SH3-like family protein	Ribosome (pop03010 )	similar to 60S ribosomal protein L26B
Potri.017G001200	AVDGGYVFNK_1069.5313(1)	0.350404	0.00512646	1	signalling.G-proteins		guanosine nucleotide diphosphate dissociation inhibitor 1		similar to GDP dissociation inhibitor
Potri.001G180100	DFDEALFQHFTTK_1598.7485(1)	0.339634	0.00496889	1	stress.abiotic.heat	GO:0000902,GO:0005524	Heat shock protein 70 (Hsp 70) family protein		similar to heat shock protein 70; putative; similar to HSP70; putative; similar to heat-shock proteins GB:CAA94389; similar to GB:AAD55461 (Arabidopsis thaliana); similar to heat shock protein 70; putative; similar to HSP70; putative; [ co-ortholog (1of3)
Potri.010G107700	LLEELER_901.4989(10)	0.3319	0.00485575	1	protein.degradation.ubiquitin.E2	GO:0016881	MMS ZWEI homologue 1
Potri.T035300	VLATLYEK_936.5401(3);ALSQYVAHQYASK_1465.7434(3)	1.36346	0.0047628	1	misc.glutathione S transferases	GO:0005515	glutathione S-transferase 6
Potri.008G161600	VGDEVYGDLNEK_1337.6220(1)	0.266031	0.00389207	1	misc.oxidases - copper, flavone etc	GO:0008270,GO:0016491,GO:0055114	Oxidoreductase, zinc-binding dehydrogenase family protein
Potri.004G175900	NDFTPEEEEEVRR_1649.7402(6)	0.237648	0.00347682	1	protein.degradation.ubiquitin.E3.SCF.SKP	GO:0006511	E3 ubiquitin ligase SCF complex subunit SKP1/ASK1 family protein		similar to E3 ubiquitin ligase SCF complex subunit SKP1/ASK1 (At5); putative; similar to E3 ubiquitin ligase; similar to Skp1 GI:4959710 from (Medicago sativa); [ co-ortholog (1of2) of At3g60020, At1g75950, ]
Potri.009G021500	EAFSLFDKDGDGCLTTK_1885.8637(12)	0.212299	0.00310596	1	signalling.calcium		calmodulin 5		similar to calmodulin-like protein 6a
Potri.005G079200	LQSQFTSGASSLSQK_1568.7915(4)	0.207082	0.00302964	1	amino acid metabolism.synthesis.central amino acid metabolism.aspartate.aspartate aminotransferase	GO:0016740,GO:0030170,GO:0009058,GO:0016769	aspartate aminotransferase	Biosynthesis of amino acids (pop01230 );Phenylalanine, tyrosine and tryptophan biosynthesis (pop00400 )
Potri.003G071200	FAQYTGAHALAGR_1362.6913(3)	0.204394	0.00299031	1	protein.synthesis.ribosomal protein.eukaryotic.40S subunit.SA	GO:0003735,GO:0006412,GO:0005622,GO:0005840,GO:0015935	40s ribosomal protein SA B	Ribosome (pop03010 )
Potri.006G141700	GLSLSEQQLVDCAR_1575.7796(1)	0.201981	0.00295501	1	protein.degradation.cysteine protease	GO:0008234,GO:0006508	Cysteine proteinases superfamily protein		similar to early leaf senescence abundant cysteine protease
Potri.001G032900	HAGDVPVFTSSDLGVK_1628.8279(1)	0.17644	0.00258134	1	protein.degradation.cysteine protease	GO:0004869	cystatin B		similar to cysteine protease inhibitor
Potri.018G063200	YTSLTPLGDR_1122.5790(1)	0.154379	0.00225859	1	protein.folding	GO:0006457,GO:0005737	chaperonin 20		similar to 20 kDa chaperonin; similar to chloroplast (Protein Cpn21) (Chloroplast protein Cpn10) (Chloroplast chaperonin 10) (Ch-CPN10)
Potri.003G159700	YTLYNYCTDR_1368.5889(3)	0.149795	0.00219152	1	cell wall.modification	GO:0004553,GO:0005975,GO:0016762,GO:0006073,GO:0005618,GO:0048046	xyloglucan endotransglucosylase/hydrolase 5		similar to EXGT1
Potri.002G229200	MFVDYNEPQPER_1524.6788(1);AGQDADTLGLTGHER_1540.7350(1)	0.431114	0.00210413	1	TCA / org transformation.TCA.aconitase	GO:0008152	aconitase 3	Carbon metabolism (pop01200 );2-Oxocarboxylic acid metabolism (pop01210 );Glyoxylate and dicarboxylate metabolism (pop00630 );Biosynthesis of amino acids (pop01230 );Citrate cycle (TCA cycle) (pop00020 )	similar to aconitate hydratase; similar to cytoplasmic; putative; similar to citrate hydro-lyase/aconitase; putative; similar to SP|P49608|Aconitate hydratase ; similar to cytoplasmic (EC 4
Potri.003G055800	GLDVVLNDESK_1188.6107(3)	0.124714	0.00182459	1	stress.abiotic.heat	GO:0005524	Heat shock protein 70 (Hsp 70) family protein		similar to heat shock protein 70; putative; similar to HSP70; putative; similar to heat-shock proteins GB:CAA94389; similar to GB:AAD55461 (Arabidopsis thaliana); similar to heat shock protein 70; putative; similar to HSP70; putative; [ co-ortholog (2of3)
Potri.006G079700	ELLQQDPALAR_1253.6848(1)	0.0768429	0.00112422	1	not assigned.unknown	GO:0051082,GO:0006457,GO:0016272	PREFOLDIN 1		prefoldin-related KE2 family protein; similar to Swiss-Prot:O60925 prefoldin subunit 1 (Homo sapiens); prefoldin-related KE2 family protein; similar to Swiss-Prot:O60925 prefoldin; [ co-ortholog (1of2) of At2g07340, ]
Potri.002G138800	LLGATNPAASEPGTLR_1567.8438(1)	0.0602828	0.000881946	1	nucleotide metabolism.phosphotransfer and pyrophosphatases.nucleoside diphosphate kinase	GO:0004550,GO:0005524,GO:0006165,GO:0006183,GO:0006228,GO:0006241	Nucleoside diphosphate kinase family protein	Purine metabolism (pop00230 );Pyrimidine metabolism (pop00240 )
Potri.006G102200	FLFSELNQK_1125.5939(2)	0.0435	-0.000636411	-1	protein.degradation.metalloprotease	GO:0009987	metallopeptidase M24 family protein
Potri.008G105300	VELLQLFAR_1088.6463(1)	0.0870665	-0.0012738	-1	TCA / org transformation.other organic acid transformatons.atp-citrate lyase	GO:0046912,GO:0044262,GO:0003824,GO:0008152	ATP-citrate lyase B-1		similar to One of the two genes encoding subunit B of the trimeric enzyme ATP Citrate lyase; similar to ATP-citrate synthase; putative; similar to ATP-citrate (pro-S-)-lyase; putative; similar to citrate cleavage enzyme; putative; similar to strong simila
Potri.003G162300	TFTPSVLEPSFGLGR_1607.8428(2)	0.0993446	-0.00145343	-1	protein.aa activation.glycine-tRNA ligase	GO:0004812,GO:0005524,GO:0006418,GO:0000166,GO:0005737,GO:0006412,GO:0006426,GO:0004820	glycyl-tRNA synthetase / glycine--tRNA ligase	Aminoacyl-tRNA biosynthesis (pop00970 )	similar to Glycyl-tRNA synthetase; similar to mitochondrial precursor (EC 6
Potri.005G093100	TPVTPVTSENAGSK_1387.7063(1)	0.138478	-0.00202596	-1	protein.synthesis.ribosome biogenesis.Pre-rRNA processing and modifications.snoRNPs	GO:0003676	nucleolin like 2		similar to nucleolin; putative; [ ortholog of At1g48920,At3g18610,]
Potri.008G120000	DASLYGLGENTQPHGLK_1799.8923(1)	0.157523	-0.00230459	-1	misc.gluco-, galacto- and mannosidases.alpha-galactosidase	GO:0004553,GO:0005975	alpha-xylosidase 1		similar to alpha-xylosidase; putative; similar to strong similarity to alpha-xylosidase precursor GI:4163997 from (Arabidopsis thaliana); [ co-ortholog (1of2) of At3g45940, At1g68560, ]
Potri.008G042700	ARYDELLK_1007.5520(3)	0.165273	-0.00241797	-1	protein.synthesis.elongation	GO:0003924,GO:0005525	GTP binding Elongation factor Tu family protein		similar to ADR12-2 protein - soybean
Potri.010G117900	GLVPLPGSNNESWCQGLDGLASR_2427.1722(1)	0.182516	-0.00267023	-1	PS.calvin cycle.aldolase	GO:0004332,GO:0006096	Aldolase superfamily protein	Carbon metabolism (pop01200 );Citrate cycle (TCA cycle) (pop00020 );Oxygenic photosynthesis in plants and cyanobacteria (pop_M00611 );Glycolysis / Gluconeogenesis (pop00010 );Carbon fixation in photosynthetic organisms (pop00710 )	similar to At2g01140 (At2g01140/F10A8
Potri.012G094100	TLLFGEK_807.4611(1)	0.215992	-0.00315999	-1	glycolysis.cytosolic branch.glyceraldehyde 3-phosphate dehydrogenase (GAP-DH)	GO:0016620,GO:0055114	glyceraldehyde-3-phosphate dehydrogenase C2	Carbon metabolism (pop01200 );Biosynthesis of amino acids (pop01230 );Citrate cycle (TCA cycle) (pop00020 );Oxygenic photosynthesis in plants and cyanobacteria (pop_M00611 );Glycolysis / Gluconeogenesis (pop00010 );Carbon fixation in photosynthetic organisms (pop00710 )	similar to glyceraldehyde-3-phosphate dehydrogenase
Potri.004G113900	TASVLCLTSVK_1178.6450(1)	0.224044	-0.00327779	-1	protein.synthesis.ribosomal protein.eukaryotic.60S subunit.L7A		Ribosomal protein L7Ae/L30e/S12e/Gadd45 family protein	Ribosome (pop03010 )
Potri.004G233900	CVSDAGYFLHGTDLSGGSR_1998.8975(2)	0.232139	-0.00339623	-1	cell wall.pectin*esterases.acetyl esterase		Pectinacetylesterase family protein		similar to pectinacetylesterase; putative; similar to pectinacetylesterase precursor GI:1431629 from (Vigna radiata); similar to pectinacetylesterase; putative; similar to pectinacetylesterase precursor GI:1431629 from (Vigna radiata); [ co-ortholog (2of3
Potri.015G129800	VCTDLVR_862.4451(1)	0.237864	-0.00347998	-1	protein.synthesis.ribosomal protein.eukaryotic.40S subunit.S20	GO:0003735,GO:0006412,GO:0005622,GO:0005840	Ribosomal protein S10p/S20e family protein	Ribosome (pop03010 )	similar to 40S ribosomal protein S20
Potri.004G226300	VDLSDEAQKER_1289.6332(3)	0.250705	-0.00366785	-1	protein.synthesis.elongation	GO:0003746,GO:0006414,GO:0005853,GO:0005515	Translation elongation factor EF1B, gamma chain		similar to Probable elongation factor 1-gamma 1 (EF-1-gamma) (eEF-1B gamma)
Potri.010G253500	FDPDFLNLR_1136.5735(3)	0.257596	-0.00376867	-1	transport.p- and v-ATPases.H+-transporting two-sector ATPase	GO:0005524,GO:0016820,GO:0015991,GO:0033178,GO:0046933,GO:0046961,GO:0015992,GO:0046034,GO:0016469	vacuolar ATP synthase subunit A		similar to Vacuolar ATP synthase catalytic subunit A (EC 3
Potri.006G241600	LNLGVGAYR_962.5418(8)	0.259283	-0.00379334	-1	amino acid metabolism.synthesis.central amino acid metabolism.aspartate.aspartate aminotransferase	GO:0016740,GO:0030170,GO:0009058,GO:0016769,GO:0008483,GO:0006520	aspartate aminotransferase 3	Carbon metabolism (pop01200 );Carbon fixation in photosynthetic organisms (pop00710 )	similar to aspartate transaminase (EC 2
Potri.003G222400	LADLVGVTLGPK_1182.7093(1)	0.263064	-0.00384866	-1	protein.folding	GO:0005524,GO:0044267	TCP-1/cpn60 chaperonin family protein		similar to chaperonin precursor
Potri.009G009300	VVNDGVTLAR_1043.5844(8)	0.274768	-0.00401989	-1	protein.folding	GO:0005524,GO:0044267	chaperonin-60alpha		similar to RUBISCO SUBUNIT BINDING-PROTEIN ALPHA SUBUNIT (60 KD CHAPERONIN ALPHA SUBUNIT) (CPN-60 ALPHA)
Potri.006G165700	RLSSLNVENVEENRR_1814.9467(2)	0.29712	-0.00434691	-1	PS.calvin cycle.aldolase	GO:0004332,GO:0006096	Aldolase superfamily protein	Carbon metabolism (pop01200 );Citrate cycle (TCA cycle) (pop00020 );Oxygenic photosynthesis in plants and cyanobacteria (pop_M00611 );Glycolysis / Gluconeogenesis (pop00010 );Carbon fixation in photosynthetic organisms (pop00710 )	similar to fructose-1; similar to 6-bisphosphate aldolase
Potri.002G198300	YGVSGYPTLQWFPK_1642.8264(1)	0.301605	-0.00441252	-1	redox.thioredoxin	GO:0045454,GO:0005783	thioredoxin family protein		thioredoxin family protein; similar to protein disulfide isomerase (Dictyostelium discoideum) GI:2627440; thioredoxin family protein; similar to protein disulfide isomerase (Dictyostelium discoideum) GI:2627440; [ co-ortholog (2of2) of At2g47470, ]
Potri.002G104600	TTAVPLAPGQQVLK_1422.8315(1)	0.30541	-0.00446819	-1	RNA.regulation of transcription.unclassified	GO:0004190,GO:0006508	Eukaryotic aspartyl protease family protein		similar to chloroplast nucleoid DNA-binding protein-related; similar to CND41; similar to chloroplast nucleoid DNA binding protein (GI:2541876) (Nicotiana tabacum); [ ortholog of At1g09750,]
Potri.003G078700	QGYVVYR_884.4625(1)	0.310864	-0.00454798	-1	protein.synthesis.ribosomal protein.eukaryotic.60S subunit.L15	GO:0003735,GO:0006412,GO:0005840,GO:0005622	Ribosomal protein L23/L15e family protein	Ribosome (pop03010 )	similar to 60S ribosomal protein L15
Potri.005G228700	QVDVVLSALGNMQLADQTK_2030.0587(1)	0.334927	-0.00490003	-1	secondary metabolism.flavonoids.isoflavones.isoflavone reductase	GO:0003854,GO:0016616,GO:0006694,GO:0055114,GO:0003824,GO:0050662,GO:0044237,GO:0016491	NmrA-like negative transcriptional regulator family protein		similar to isoflavone reductase; similar to IFR
Potri.010G250900	SLLQLLR_842.5458(6)	0.335008	-0.00490122	-1	protein.synthesis.ribosomal protein.eukaryotic.60S subunit.L7	GO:0003735,GO:0006412,GO:0005840	Ribosomal protein L30/L7 family protein	Ribosome (pop03010 )	similar to 60S ribosomal protein L7-2
Potri.017G144500	GGETSTNSLASLFAWSR_1783.8610(5)	0.335643	-0.00491051	-1	TCA / org transformation.TCA.IDH	GO:0016616,GO:0055114,GO:0006102,GO:0004450	cytosolic NADP+-dependent isocitrate dehydrogenase
Potri.013G035500	LYGVEPVESAVLSGGKPGPHK_2121.1339(5)	0.335679	-0.00491103	-1	amino acid metabolism.synthesis.serine-glycine-cysteine group.cysteine.OASTL	GO:0003824,GO:0030170,GO:0008152	O-acetylserine (thiol) lyase (OAS-TL) isoform A1	Carbon metabolism (pop01200 );Biosynthesis of amino acids (pop01230 );Cysteine and methionine metabolism (pop00270 )	similar to O-acetylserine (thiol)lyase [Populus x canescens]
Potri.011G110700	FSAAWQLYK_1113.5728(2)	0.345078	-0.00504854	-1	not assigned.unknown	GO:0008964,GO:0006099,GO:0015977	phosphoenolpyruvate carboxylase 3	Carbon metabolism (pop01200 );Carbon fixation in photosynthetic organisms (pop00710 )	similar to phosphoenolpyruvate carboxylase
Potri.007G026400	AVLELENYGLPFSR_1607.8428(3)	0.377126	-0.00551741	-1	TCA / org transformation.TCA.succinate dehydrogenase	GO:0009055,GO:0016491,GO:0055114	succinate dehydrogenase 1-1		similar to Succinate dehydrogenase [ubiquinone] flavoprotein subunit; similar to mitochondrial (EC 1
Potri.003G143600	LSQEELER_1003.5055(6);ARFEELNNDLFR_1523.7601(9);DAGVLAGLNVAR_1155.6480(1)	0.378424	-0.00553639	-1	stress.abiotic.heat	GO:0000902,GO:0005524	Heat shock protein 70 (Hsp 70) family protein		similar to BiP isoform A
Potri.001G391900	LADLEAAPAALVR_1309.7474(1)	0.390891	-0.00571879	-1	glycolysis.cytosolic branch.phospho-enol-pyruvate carboxylase (PEPC)	GO:0008964,GO:0006099,GO:0015977	phosphoenolpyruvate carboxylase 3	Carbon metabolism (pop01200 );Carbon fixation in photosynthetic organisms (pop00710 )	similar to phosphoenolpyruvate carboxylase
Potri.017G115400	ALVLYVPYR_1093.6404(6)	0.398568	-0.0058311	-1	protein.synthesis.ribosomal protein.eukaryotic.40S subunit.S7	GO:0003735,GO:0006412,GO:0005622,GO:0005840	Ribosomal protein S7e family protein	Ribosome (pop03010 )	similar to 40S ribosomal protein S7 (RPS7C); similar to 40S ribosomal protein S7 homolog - Brassica oleracea; similar to EMBL:AF144752; [ co-ortholog (3of4) of At3g02560, At5g16130, ]
Potri.005G180500	LGVNLQTVATDFQR_1561.8333(1)	0.403302	-0.00590036	-1	protein.degradation.ubiquitin.proteasom	GO:0004298,GO:0051603,GO:0005839	proteasome beta subunit C1	Proteasome (pop03050 )	similar to Proteasome subunit beta type 3-2 (EC 3
Potri.006G077900	SGSAADSQTVSDYVR_1542.7031(4)	0.404336	-0.00591549	-1	protein.degradation.ubiquitin.proteasom	GO:0004298,GO:0051603,GO:0005839	N-terminal nucleophile aminohydrolases (Ntn hydrolases) superfamily protein	Proteasome (pop03050 )	similar to 20S proteasome beta subunit A (PBA1) (PRCD); similar to cDNA proteasome subunit prcd GI:2511593; similar to 20S proteasome subunit PBA1 (PBA1) mRNA; [ co-ortholog (2of2) of At4g31300, ]
Potri.006G184500	YAEDVSSAVLFGK_1385.6947(1);ELDVAEWK_989.4938(4)	0.411423	-0.00601918	-1	protein.degradation	GO:0004177,GO:0006508,GO:0005622	Cytosol aminopeptidase family protein		similar to leucine aminopeptidase
Potri.017G081000	ELVDLCLDR_1132.5667(17)	0.416908	-0.00609943	-1	cell.organisation	GO:0051258,GO:0043234,GO:0003924,GO:0005525,GO:0006184,GO:0007017,GO:0005874	Tubulin/FtsZ family protein
Potri.009G153900	LGEATALEVR_1058.5841(1)	0.427392	-0.0062528	-1	cell wall.degradation.cellulases and beta -1,4-glucanases	GO:0004553,GO:0005975	Glycosyl hydrolase family protein		similar to beta-D-glucan exohydrolase
Potri.018G086700	SLQVLVVTDGER_1315.7216(1)	0.429179	-0.00627895	-1	TCA / org transformation.other organic acid transformatons.malic	GO:0016616,GO:0055114,GO:0051287	NADP-malic enzyme 4	Carbon metabolism (pop01200 );Carbon fixation in photosynthetic organisms (pop00710 )
Potri.015G122400	EGFEGQLSGK_1051.5055(5);AANGVVLATEK_1073.5837(5)	0.430564	-0.00629921	-1	protein.degradation.ubiquitin.proteasom	GO:0004298,GO:0051603,GO:0005839,GO:0004175,GO:0006511,GO:0019773	proteasome subunit PAB1	Proteasome (pop03050 )
Potri.010G009600	GVLLYGPPGTGK_1158.6517(32)	0.436359	-0.006384	-1	protein.degradation.AAA type	GO:0005524	P-loop containing nucleoside triphosphate hydrolases superfamily protein		similar to MSP1 protein; putative; similar to intramitochondrial sorting protein; putative; similar to Swiss-Prot:P28737 MSP1 protein (TAT-binding homolog 4) (Saccharomyces cerevisiae); similar to AAA family; [ co-ortholog (4of5) of At4g27680, At5g53540,
Potri.009G067100	VNVYYNEASCGR_1431.6322(11)	0.436683	-0.00638874	-1	cell.organisation	GO:0051258,GO:0043234,GO:0003924,GO:0005525,GO:0006184,GO:0007017,GO:0005874	beta-6 tubulin
Potri.005G241100	LTSLDQYLSR_1195.6317(1)	0.437479	-0.00640037	-1	stress.abiotic.heat	GO:0005524,GO:0051082,GO:0006457,GO:0006950	Chaperone protein htpG family protein
Potri.006G140400	VLSTEELDEHLTALSERD_2057.0033(6);LFQVEYAFK_1144.6037(6)	0.442713	-0.00647695	-1	protein.degradation.ubiquitin.proteasom	GO:0004298,GO:0051603,GO:0005839,GO:0004175,GO:0006511,GO:0019773	20S proteasome subunit PAA2	Proteasome (pop03050 )
Potri.017G059400	DSAAVFAWK_994.4993(5);SGLLVLAEGR_1014.5942(1);RLTLKPQTDR_1227.7168(3);DQADYLNVPVEGPYKPAQYR_2323.1353(1)	0.839805	-0.0071331	-1	not assigned.unknown	GO:0016616,GO:0048037,GO:0055114,GO:0004013,GO:0006730,GO:0004455,GO:0008652	S-adenosyl-L-homocysteine hydrolase		similar to Adenosylhomocysteinase (EC 3
Potri.010G207200	VVSNFLAQALR_1217.7001(8)	0.488305	-0.00714398	-1	cell wall.precursor synthesis.UXS	GO:0003854,GO:0016616,GO:0006694,GO:0055114,GO:0003824,GO:0050662,GO:0044237,GO:0009058,GO:0008831,GO:0045226	UDP-XYL synthase 6		similar to thymidine diphospho-glucose 4-6-dehydratase homolog
Potri.016G014500	NVGFLCGWAPQVEVLAHK_2025.0375(1)	0.494973	-0.00724153	-1	misc.UDP glucosyl and glucoronyl transferases	GO:0016758,GO:0008152	UDP-glucosyl transferase 71C4
Potri.006G085400	VFELGPVFR_1063.5935(1)	0.496335	-0.00726145	-1	protein.aa activation.aspartate-tRNA ligase	GO:0000166,GO:0004812,GO:0005524,GO:0006418,GO:0005737,GO:0003676,GO:0006412	Class II aminoacyl-tRNA and biotin synthetases superfamily protein	Aminoacyl-tRNA biosynthesis (pop00970 )	similar to aspartyl-tRNA synthetase; putative; similar to aspartate--tRNA ligase; putative; similar to simialr to aspartate-tRNA ligase (EC 6
Potri.006G117400	VLPLNFDGLSK_1202.6780(1);LDFLSLSYTR_1214.6416(1)	0.499692	-0.00731054	-1	glycolysis.plastid branch.pyruvate kinase (PK)	GO:0000287,GO:0004743,GO:0030955,GO:0006096	Pyruvate kinase family protein	Carbon metabolism (pop01200 );Biosynthesis of amino acids (pop01230 );Purine metabolism (pop00230 );Glycolysis / Gluconeogenesis (pop00010 )	similar to pyruvate kinase; putative; similar to pyruvate kinase; similar to cytosolic isozyme (Glycine max) SWISS-PROT:Q42806; [ co-ortholog (1of3) of At2g36580, At3g52990, ]
Potri.003G173900	LGVQLLQNALK_1196.7361(5)	0.519756	-0.00760411	-1	protein.folding	GO:0005524,GO:0044267	heat shock protein 60
Potri.013G058300	GLDLPSLLK_955.5823(4);YHPEVDPDEVNALAQLMTWK_2372.1227(7);MNALVATNR_1031.5303(4)	1.41748	-0.00783337	-1	N-metabolism.N-degradation.glutamate dehydrogenase	GO:0016491,GO:0006520,GO:0055114	glutamate dehydrogenase 1		similar to Glutamate dehydrogenase 1 (EC 1
Potri.018G106800	LGLLGLGQSATNTYAFR_1781.9545(1);LGGHLSEASSEEDFTGKPGQSLVLR_2614.3107(1);SVDLLGFGTGPELEK_1561.8108(1)	0.592752	-0.00867206	-1	protein.degradation	GO:0004177,GO:0006508,GO:0005622	Cytosol aminopeptidase family protein		similar to leucine aminopeptidase
Potri.010G091000	AYEPLLLLGR_1144.6725(5)	0.603315	-0.00882658	-1	protein.synthesis.ribosomal protein.eukaryotic.40S subunit.S16	GO:0003735,GO:0006412,GO:0005622,GO:0005840	Ribosomal protein S5 domain 2-like superfamily protein	Ribosome (pop03010 )	similar to 40S ribosomal protein S16
Potri.001G162900	GVNTFSPEGR_1063.5167(1)	0.606277	-0.00886991	-1	protein.degradation.ubiquitin.proteasom	GO:0004298,GO:0051603,GO:0005839,GO:0004175,GO:0006511,GO:0019773	20S proteasome alpha subunit E2	Proteasome (pop03050 )	similar to Proteasome subunit alpha type 5-1 (EC 3
Potri.009G133800	ALLEVVESGGK_1101.6150(3)	0.645559	-0.00944461	-1	protein.degradation.ubiquitin.proteasom	GO:0004298,GO:0051603,GO:0005839,GO:0004175,GO:0006511,GO:0019773	proteasome alpha subunit D2	Proteasome (pop03050 )	similar to multicatalytic endopeptidase complex
Potri.007G065700	GVQYLNELK_1063.5782(3);LWGENFFDPATKK_1552.7795(3)	0.647946	-0.00947956	-1	protein.synthesis.elongation	GO:0003924,GO:0005525	Ribosomal protein S5/Elongation factor G/III/V family protein		similar to elongation factor 2; putative; similar to EF-2; putative; similar to ELONGATION FACTOR 2 GB:O14460 from (Schizosaccharomyces pombe); similar to encodes a translation elongation factor 2-like protein that is involved in cold-induced translation
Potri.006G209700	VQYALSR_836.4625(4)	0.702205	-0.0102734	-1	protein.synthesis.ribosomal protein.eukaryotic.40S subunit.S9	GO:0019843,GO:0005622,GO:0003723	Ribosomal protein S4	Ribosome (pop03010 )
Potri.006G197700	VNQALYLLTTGAR_1419.7954(1)	0.711749	-0.010413	-1	protein.synthesis.ribosomal protein.eukaryotic.40S subunit.S5	GO:0006412,GO:0005840,GO:0005622,GO:0003735,GO:0015935	ribosomal protein 5B	Ribosome (pop03010 )	similar to 40S ribosomal protein S5-2
Potri.003G161900	SFDSLLDTLQEK_1395.7002(3)	0.731225	-0.0106979	-1	OPP.non-reductive PP.transaldolase	GO:0005975	Aldolase-type TIM barrel family protein	Carbon metabolism (pop01200 );Biosynthesis of amino acids (pop01230 );Pentose phosphate pathway (pop00030 )	similar to transaldolase; putative; [ co-ortholog (1of3) of At5g13420, ]
Potri.007G060900	TSLAPGSGVVTK_1116.6259(8);LLLESALR_914.5669(8)	0.771877	-0.0112927	-1	TCA / org transformation.TCA.aconitase	GO:0008152	aconitase 1	Carbon metabolism (pop01200 );2-Oxocarboxylic acid metabolism (pop01210 );Glyoxylate and dicarboxylate metabolism (pop00630 );Biosynthesis of amino acids (pop01230 );Citrate cycle (TCA cycle) (pop00020 )
Potri.010G191200	GTVELLTPVELLK_1411.8407(1)	0.777207	-0.0113706	-1	protein.synthesis.ribosomal protein.eukaryotic.60S subunit.P0	GO:0003735,GO:0006414,GO:0005622,GO:0005840,GO:0042254	Ribosomal protein L10 family protein	Ribosome (pop03010 )	similar to 60S acidic ribosomal protein P0-A
Potri.007G069600	HETADLNTFSWGVANR_1817.8565(9)	0.834649	-0.012211	-1	N-metabolism.ammonia metabolism.glutamine synthetase	GO:0004356,GO:0006807,GO:0006542	glutamine synthase clone R1
Potri.015G091400	YDTVHGPWK_1102.5316(1)	0.874311	-0.0127913	-1	glycolysis.cytosolic branch.glyceraldehyde 3-phosphate dehydrogenase (GAP-DH)	GO:0016620,GO:0055114	glyceraldehyde-3-phosphate dehydrogenase C2	Carbon metabolism (pop01200 );Biosynthesis of amino acids (pop01230 );Citrate cycle (TCA cycle) (pop00020 );Oxygenic photosynthesis in plants and cyanobacteria (pop_M00611 );Glycolysis / Gluconeogenesis (pop00010 );Carbon fixation in photosynthetic organisms (pop00710 )	similar to glyceraldehyde-3-phosphate dehydrogenase
Potri.009G152800	LPSEEELADRVEK_1514.7697(1);SFSLLSLLDK_1122.6405(3)	1.10486	-0.0131709	-1	amino acid metabolism.synthesis.aspartate family.methionine	GO:0003871,GO:0009086,GO:0008270,GO:0008652	Cobalamin-independent synthase family protein
Potri.001G028200	QLVQSPTYLVK_1275.7307(1);SWVPLASGR_972.5261(1)	1.00776	-0.0147437	-1	RNA.regulation of transcription.unclassified	GO:0004190,GO:0006508	Eukaryotic aspartyl protease family protein		aspartyl protease family protein; [ co-ortholog (1of2) of At5g07030, ]
Potri.006G103700	GSFETLHVQDATGHEFATR_2102.9890(12)	1.04974	-0.0153579	-1	protein.synthesis.ribosomal protein.eukaryotic.40S subunit.S4	GO:0003723,GO:0006412,GO:0005840,GO:0005622,GO:0003735	Ribosomal protein S4 (RPS4A) family protein	Ribosome (pop03010 )
Potri.014G019500	NLLQAVVPLATNLR_1521.9111(1)	1.10541	-0.0161723	-1	development.unspecified		NAD(P)-binding Rossmann-fold superfamily protein
Potri.010G205800	VELLANDQGNR_1228.6280(26);ELESLCNPLLAK_1386.7298(10);TTPSYVAFTDSER_1473.6856(3)	2.17085	-0.0173218	-1	stress.abiotic.heat	GO:0000902,GO:0005524	heat shock cognate protein 70-1	Spliceosome (pop03040 )
Potri.018G092700	DNLQGLTKPALR_1325.7536(8)	1.2823	-0.0187602	-1	DNA.synthesis/chromatin structure.histone	GO:0003677,GO:0006334,GO:0005634,GO:0000786	Histone superfamily protein
Potri.010G060400	FLLDLLK_861.5444(8)	1.37072	-0.0200539	-1	protein.synthesis.ribosomal protein.eukaryotic.60S subunit.L17	GO:0003735,GO:0006412,GO:0005622,GO:0005840,GO:0015934	Ribosomal protein L22p/L17e family protein	Ribosome (pop03010 )	similar to unknown
Potri.006G052400	SPFQEYTDLLAKPTSK_1824.9378(4)	1.43007	-0.0209221	-1	protein.synthesis.ribosomal protein.eukaryotic.40S subunit.S2	GO:0003723,GO:0003735,GO:0006412,GO:0005622,GO:0005840	Ribosomal protein S5 family protein	Ribosome (pop03010 )	similar to 40S ribosomal protein S2
Potri.006G002800	SGDELTSLKDYVTR_1583.7911(5)	2.22715	-0.0325835	-1	stress.abiotic.heat	GO:0005524,GO:0051082,GO:0006457,GO:0006950	HEAT SHOCK PROTEIN 81.4		similar to HSP80
Potri.013G138000	EAYPGDVFYLHSR_1553.7383(5)	2.22866	-0.0326056	-1	PS.lightreaction.ATP synthase	GO:0005524,GO:0016820,GO:0015991,GO:0033178,GO:0046933,GO:0046961,GO:0015992,GO:0046034,GO:0016469	ATP synthase subunit alpha
Potri.010G116600	LVLEVAQHLGESVVR_1648.9381(3)	2.33495	-0.0341607	-1	mitochondrial electron transport / ATP synthesis.F1-ATPase	GO:0005524,GO:0016820,GO:0015991,GO:0033178,GO:0046933,GO:0046961,GO:0015992,GO:0046034,GO:0016469,GO:0016887,GO:0006200,GO:0006754,GO:0000275,GO:0045261,GO:0015986,GO:0008553	ATP synthase alpha/beta family protein		similar to probable H+-transporting two-sector ATPase (EC 3
Potri.003G195500	STFSYCLPSFR_1364.6304(3);LLFDVPNSR_1061.5626(5)	2.65062	-0.0387789	-1	RNA.regulation of transcription.unclassified	GO:0004190,GO:0006508	Eukaryotic aspartyl protease family protein
Potri.017G139100	VVNDEHLGYLEDK_1530.7435(2)	3.31416	-0.0484866	-1	major CHO metabolism.degradation.sucrose.Susy	GO:0009058,GO:0005985	sucrose synthase 5		similar to sucrose synthase; putative; similar to sucrose-UDP glucosyltransferase; putative; similar to sucrose synthase GI:6682841 from (Citrus unshiu); [ ortholog of At5g37180,]
Potri.017G113300	LLSSLEQKEESR_1418.7485(10)	4.47052	-0.0654044	-1	signalling.14-3-3 proteins	GO:0019904	general regulatory factor 7		14-3-3 family protein; [ ortholog of At5g38480,At3g02520,At5g16050,CAE54082,T07650,T08840,AAN03475,AAF76226,AAB09580,CAA06198,AAV50005,Q96450,]
Potri.014G022700	GNMETLLTNLR_1261.6569(1)	5.08204	-0.074351	-1	not assigned.unknown		Domain of unknown function (DUF303)
Potri.001G340200	EESLWKDETWR_1478.6910(4)	5.13091	-0.075066	-1	not assigned.unknown
Potri.005G248100	LQVSEPETKVEEEHKK_1909.9865(1);KEEEEKKPTLFEK_1634.8636(1)	5.43778	-0.0795555	-1	not assigned.unknown	GO:0006950,GO:0009415	Dehydrin family protein		similar to dehydrin
Potri.T011200	TEGFPGGECK_1081.4619(1)	5.52671	-0.0808566	-1	not assigned.unknown	GO:0006952	low-molecular-weight cysteine-rich 68
Potri.017G110000	LLDVVYNASNNELVR_1718.9072(7)	5.9448	-0.0869733	-1	protein.synthesis.ribosomal protein.eukaryotic.40S subunit.S8		Ribosomal protein S8e family protein	Ribosome (pop03010 )
Potri.004G044700	KLVAVQGVVYCK_1363.7767(2);TTTDKNGYFLLK_1401.7260(1)	6.63642	-0.097092	-1	stress.abiotic.unspecified		Pollen Ole e 1 allergen and extensin family protein
Potri.010G218700	LGGLGTVPVGR_1025.6102(7);LPLQDVYK_975.5510(5);STTTGHLLYK_1120.5997(8);STTTGHLLYK_1102.5891(8)	7.32092	-0.107106	-1	protein.synthesis.elongation	GO:0003924,GO:0005525	GTP binding Elongation factor Tu family protein
Potri.010G205700	STAGDTHLGGEDFDNR_1691.7256(1)	8.1443	-0.119152	-1	stress.abiotic.heat	GO:0000902,GO:0005524	heat shock protein 70	Spliceosome (pop03040 )	similar to heat shock protein 70 cognate
Potri.T067300	VLATLTVEK_973.5928(5)	8.73828	-0.127842	-1	not assigned.unknown
Potri.009G019400	TPGPGAQSALR_1054.5640(5)	9.29892	-0.136045	-1	protein.synthesis.ribosomal protein.eukaryotic.40S subunit.S14	GO:0003735,GO:0006412,GO:0005622,GO:0005840	Ribosomal protein S11 family protein	Ribosome (pop03010 )
Potri.010G219100	QTVAVGVLK_914.5669(11)	10.4924	-0.153505	-1	protein.synthesis.elongation	GO:0005525	GTP binding Elongation factor Tu family protein

## Sheet: Table S1.3_Sig.Unique_phloem
Dataset S1.3. Proteins with significantly different abundance in the Phloem pairwise transition models (unique peptides only)
Columns indicate: JGI V3.0 IDs. for populus trichocarpa; Peptide marker (number of peptides-protein matches e.g unique peptide (1)); (VIP) variables; Loadings (pq); colored "BLUE" indicate upregulated and "RED" indicate downregulated in tension wood compared with normal wood ; Geneontology (GO) ID; functional annotation; MapMan biological processes; Geneontology (GO) ID; function; KEGG pathways; …
Protein	Peptide Marker	Variables (VIP)	Loadings (pq)	Upregulated (blue) /downregulated (red) in tension wood	MapMan biological processes	GO (geneontology)	Function	KEGG pathways	Phytozome description
Potri.011G149100	DMVDVLTNR_1062.5248(1)	5.38733	0.0788173	1	not assigned.unknown				similar to expressed protein in Arabidopsis thaliana; similar to unknown protein GB:AAC69930 from (Arabidopsis thaliana); [ co-ortholog (1of2) of At1g63310, ]
Potri.010G171600	LLLPTDVVVADK_1282.7617(1)	2.46378	0.0360455	1	PS.calvin cycle.phosphoglycerate kinase	GO:0004618,GO:0006096	phosphoglycerate kinase	Carbon metabolism (pop01200 );Biosynthesis of amino acids (pop01230 );Citrate cycle (TCA cycle) (pop00020 );Oxygenic photosynthesis in plants and cyanobacteria (pop_M00611 );Glycolysis / Gluconeogenesis (pop00010 );Carbon fixation in photosynthetic organisms (pop00710 )	similar to cytosolic phosphoglycerate kinase
Potri.001G162400	NVVDGSTTFK_1067.5368(1)	2.07992	0.0304295	1	cell wall.pectin*esterases.PME	GO:0030599,GO:0042545,GO:0005618,GO:0004857	pectin methylesterase 3	Pentose and glucuronate interconversions (pop00040 )
Potri.017G144700	SAVANLNQLSESEK_1489.7493(1);LQTPTDEVVVPYDTLAPTPEDPEETKK_3012.4936(1)	1.79433	0.0262513	1	glycolysis.cytosolic branch.UGPase	GO:0016779,GO:0008152	UDP-glucose pyrophosphorylase 2	Amino sugar and nucleotide sugar metabolism (pop00520 )
Potri.011G096300	ANLSDAELTALTK_1346.7162(1)	1.37793	0.0201594	1	TCA / org transformation.TCA.malate DH	GO:0016491,GO:0055114,GO:0016616,GO:0030060,GO:0006108	Lactate/malate dehydrogenase family protein	Carbon metabolism (pop01200 );Glyoxylate and dicarboxylate metabolism (pop00630 );Carbon fixation in photosynthetic organisms (pop00710 )	similar to Malate dehydrogenase; similar to mitochondrial precursor (EC 1
Potri.006G224500	EVEEFFASR_1113.5211(1)	0.891781	0.0130469	1	protein.degradation	GO:0008237,GO:0008270,GO:0006508	aminopeptidase M1
Potri.005G162400	SAQDLANAELAPTHPLR_1803.9348(1)	0.847425	0.012398	1	signalling.14-3-3 proteins	GO:0019904	general regulatory factor 2		similar to 14-3-3 protein 32kDa endonuclease
Potri.008G038100	LTVLTQGADPVVVAEDGK_1811.9749(1)	0.802915	0.0117468	1	nucleotide metabolism.salvage.nucleoside kinases.adenosine kinase	GO:0006166,GO:0004001	adenosine kinase 2
Potri.002G189900	LAFTGSTDTGK_1097.5473(1)	0.76272	0.0111587	1	fermentation.aldehyde dehydrogenase	GO:0016491,GO:0008152,GO:0055114	aldehyde dehydrogenase 2B7		similar to Arabidopsis thaliana mitochondrial aldehyde dehydrogenase (ALDH3) mRNA; similar to nuclear gene for mitochondrial product
Potri.010G203500	EAGSTMEVVAAQTK_1421.6941(1)	0.726391	0.0106272	1	PS.calvin cycle.TPI	GO:0004807,GO:0008152	triosephosphate isomerase	Carbon metabolism (pop01200 );Biosynthesis of amino acids (pop01230 );Citrate cycle (TCA cycle) (pop00020 );Glycolysis / Gluconeogenesis (pop00010 )	similar to Triosephosphate isomerase; similar to cytosolic (EC 5
Potri.003G046200	FQSLLPASAR_1089.6051(1)	0.725019	0.0106071	1	cell wall.pectin*esterases.acetyl esterase		Pectinacetylesterase family protein		similar to pectinacetylesterase; putative; similar to pectinacetylesterase precursor GI:1431629 from (Vigna radiata); similar to pectinacetylesterase; putative; similar to pectinacetylesterase precursor GI:1431629 from (Vigna radiata); [ co-ortholog (1of3
Potri.002G082100	VVVADSLDELVTK_1387.7679(1);LDATANDLPSDTYDVK_1737.8178(1);EDQVPLLVLQTTDGQK_1783.9436(1)	0.71975	0.0105301	1	redox.thioredoxin	GO:0045454	PDI-like 1-2		similar to protein disulfide-isomerase (EC 5
Potri.010G204300	AEYDESGPSLVHR_1459.6812(1)	0.543038	0.00794473	1	cell.organisation		actin-11		similar to actin - garden pea
Potri.017G001200	AVDGGYVFNK_1069.5313(1)	0.350404	0.00512646	1	signalling.G-proteins		guanosine nucleotide diphosphate dissociation inhibitor 1		similar to GDP dissociation inhibitor
Potri.001G180100	DFDEALFQHFTTK_1598.7485(1)	0.339634	0.00496889	1	stress.abiotic.heat	GO:0000902,GO:0005524	Heat shock protein 70 (Hsp 70) family protein		similar to heat shock protein 70; putative; similar to HSP70; putative; similar to heat-shock proteins GB:CAA94389; similar to GB:AAD55461 (Arabidopsis thaliana); similar to heat shock protein 70; putative; similar to HSP70; putative; [ co-ortholog (1of3)
Potri.008G161600	VGDEVYGDLNEK_1337.6220(1)	0.266031	0.00389207	1	misc.oxidases - copper, flavone etc	GO:0008270,GO:0016491,GO:0055114	Oxidoreductase, zinc-binding dehydrogenase family protein
Potri.006G141700	GLSLSEQQLVDCAR_1575.7796(1)	0.201981	0.00295501	1	protein.degradation.cysteine protease	GO:0008234,GO:0006508	Cysteine proteinases superfamily protein		similar to early leaf senescence abundant cysteine protease
Potri.001G032900	HAGDVPVFTSSDLGVK_1628.8279(1)	0.17644	0.00258134	1	protein.degradation.cysteine protease	GO:0004869	cystatin B		similar to cysteine protease inhibitor
Potri.018G063200	YTSLTPLGDR_1122.5790(1)	0.154379	0.00225859	1	protein.folding	GO:0006457,GO:0005737	chaperonin 20		similar to 20 kDa chaperonin; similar to chloroplast (Protein Cpn21) (Chloroplast protein Cpn10) (Chloroplast chaperonin 10) (Ch-CPN10)
Potri.002G229200	MFVDYNEPQPER_1524.6788(1);AGQDADTLGLTGHER_1540.7350(1)	0.431114	0.00210413	1	TCA / org transformation.TCA.aconitase	GO:0008152	aconitase 3	Carbon metabolism (pop01200 );2-Oxocarboxylic acid metabolism (pop01210 );Glyoxylate and dicarboxylate metabolism (pop00630 );Biosynthesis of amino acids (pop01230 );Citrate cycle (TCA cycle) (pop00020 )	similar to aconitate hydratase; similar to cytoplasmic; putative; similar to citrate hydro-lyase/aconitase; putative; similar to SP|P49608|Aconitate hydratase ; similar to cytoplasmic (EC 4
Potri.006G079700	ELLQQDPALAR_1253.6848(1)	0.0768429	0.00112422	1	not assigned.unknown	GO:0051082,GO:0006457,GO:0016272	PREFOLDIN 1		prefoldin-related KE2 family protein; similar to Swiss-Prot:O60925 prefoldin subunit 1 (Homo sapiens); prefoldin-related KE2 family protein; similar to Swiss-Prot:O60925 prefoldin; [ co-ortholog (1of2) of At2g07340, ]
Potri.002G138800	LLGATNPAASEPGTLR_1567.8438(1)	0.0602828	0.000881946	1	nucleotide metabolism.phosphotransfer and pyrophosphatases.nucleoside diphosphate kinase	GO:0004550,GO:0005524,GO:0006165,GO:0006183,GO:0006228,GO:0006241	Nucleoside diphosphate kinase family protein	Purine metabolism (pop00230 );Pyrimidine metabolism (pop00240 )
Potri.003G143600	DAGVLAGLNVAR_1155.6480(1)	0.0857825	-0.00125501	-1	stress.abiotic.heat	GO:0000902,GO:0005524	Heat shock protein 70 (Hsp 70) family protein		similar to BiP isoform A
Potri.008G105300	VELLQLFAR_1088.6463(1)	0.0870665	-0.0012738	-1	TCA / org transformation.other organic acid transformatons.atp-citrate lyase	GO:0046912,GO:0044262,GO:0003824,GO:0008152	ATP-citrate lyase B-1		similar to One of the two genes encoding subunit B of the trimeric enzyme ATP Citrate lyase; similar to ATP-citrate synthase; putative; similar to ATP-citrate (pro-S-)-lyase; putative; similar to citrate cleavage enzyme; putative; similar to strong simila
Potri.017G059400	SGLLVLAEGR_1014.5942(1);DQADYLNVPVEGPYKPAQYR_2323.1353(1)	0.791563	-0.001274	-1	not assigned.unknown	GO:0016616,GO:0048037,GO:0055114,GO:0004013,GO:0006730,GO:0004455,GO:0008652	S-adenosyl-L-homocysteine hydrolase		similar to Adenosylhomocysteinase (EC 3
Potri.005G093100	TPVTPVTSENAGSK_1387.7063(1)	0.138478	-0.00202596	-1	protein.synthesis.ribosome biogenesis.Pre-rRNA processing and modifications.snoRNPs	GO:0003676	nucleolin like 2		similar to nucleolin; putative; [ ortholog of At1g48920,At3g18610,]
Potri.008G120000	DASLYGLGENTQPHGLK_1799.8923(1)	0.157523	-0.00230459	-1	misc.gluco-, galacto- and mannosidases.alpha-galactosidase	GO:0004553,GO:0005975	alpha-xylosidase 1		similar to alpha-xylosidase; putative; similar to strong similarity to alpha-xylosidase precursor GI:4163997 from (Arabidopsis thaliana); [ co-ortholog (1of2) of At3g45940, At1g68560, ]
Potri.010G117900	GLVPLPGSNNESWCQGLDGLASR_2427.1722(1)	0.182516	-0.00267023	-1	PS.calvin cycle.aldolase	GO:0004332,GO:0006096	Aldolase superfamily protein	Carbon metabolism (pop01200 );Citrate cycle (TCA cycle) (pop00020 );Oxygenic photosynthesis in plants and cyanobacteria (pop_M00611 );Glycolysis / Gluconeogenesis (pop00010 );Carbon fixation in photosynthetic organisms (pop00710 )	similar to At2g01140 (At2g01140/F10A8
Potri.012G094100	TLLFGEK_807.4611(1)	0.215992	-0.00315999	-1	glycolysis.cytosolic branch.glyceraldehyde 3-phosphate dehydrogenase (GAP-DH)	GO:0016620,GO:0055114	glyceraldehyde-3-phosphate dehydrogenase C2	Carbon metabolism (pop01200 );Biosynthesis of amino acids (pop01230 );Citrate cycle (TCA cycle) (pop00020 );Oxygenic photosynthesis in plants and cyanobacteria (pop_M00611 );Glycolysis / Gluconeogenesis (pop00010 );Carbon fixation in photosynthetic organisms (pop00710 )	similar to glyceraldehyde-3-phosphate dehydrogenase
Potri.004G113900	TASVLCLTSVK_1178.6450(1)	0.224044	-0.00327779	-1	protein.synthesis.ribosomal protein.eukaryotic.60S subunit.L7A		Ribosomal protein L7Ae/L30e/S12e/Gadd45 family protein	Ribosome (pop03010 )
Potri.015G129800	VCTDLVR_862.4451(1)	0.237864	-0.00347998	-1	protein.synthesis.ribosomal protein.eukaryotic.40S subunit.S20	GO:0003735,GO:0006412,GO:0005622,GO:0005840	Ribosomal protein S10p/S20e family protein	Ribosome (pop03010 )	similar to 40S ribosomal protein S20
Potri.003G222400	LADLVGVTLGPK_1182.7093(1)	0.263064	-0.00384866	-1	protein.folding	GO:0005524,GO:0044267	TCP-1/cpn60 chaperonin family protein		similar to chaperonin precursor
Potri.002G198300	YGVSGYPTLQWFPK_1642.8264(1)	0.301605	-0.00441252	-1	redox.thioredoxin	GO:0045454,GO:0005783	thioredoxin family protein		thioredoxin family protein; similar to protein disulfide isomerase (Dictyostelium discoideum) GI:2627440; thioredoxin family protein; similar to protein disulfide isomerase (Dictyostelium discoideum) GI:2627440; [ co-ortholog (2of2) of At2g47470, ]
Potri.002G104600	TTAVPLAPGQQVLK_1422.8315(1)	0.30541	-0.00446819	-1	RNA.regulation of transcription.unclassified	GO:0004190,GO:0006508	Eukaryotic aspartyl protease family protein		similar to chloroplast nucleoid DNA-binding protein-related; similar to CND41; similar to chloroplast nucleoid DNA binding protein (GI:2541876) (Nicotiana tabacum); [ ortholog of At1g09750,]
Potri.003G078700	QGYVVYR_884.4625(1)	0.310864	-0.00454798	-1	protein.synthesis.ribosomal protein.eukaryotic.60S subunit.L15	GO:0003735,GO:0006412,GO:0005840,GO:0005622	Ribosomal protein L23/L15e family protein	Ribosome (pop03010 )	similar to 60S ribosomal protein L15
Potri.005G228700	QVDVVLSALGNMQLADQTK_2030.0587(1)	0.334927	-0.00490003	-1	secondary metabolism.flavonoids.isoflavones.isoflavone reductase	GO:0003854,GO:0016616,GO:0006694,GO:0055114,GO:0003824,GO:0050662,GO:0044237,GO:0016491	NmrA-like negative transcriptional regulator family protein		similar to isoflavone reductase; similar to IFR
Potri.001G391900	LADLEAAPAALVR_1309.7474(1)	0.390891	-0.00571879	-1	glycolysis.cytosolic branch.phospho-enol-pyruvate carboxylase (PEPC)	GO:0008964,GO:0006099,GO:0015977	phosphoenolpyruvate carboxylase 3	Carbon metabolism (pop01200 );Carbon fixation in photosynthetic organisms (pop00710 )	similar to phosphoenolpyruvate carboxylase
Potri.005G180500	LGVNLQTVATDFQR_1561.8333(1)	0.403302	-0.00590036	-1	protein.degradation.ubiquitin.proteasom	GO:0004298,GO:0051603,GO:0005839	proteasome beta subunit C1	Proteasome (pop03050 )	similar to Proteasome subunit beta type 3-2 (EC 3
Potri.009G153900	LGEATALEVR_1058.5841(1)	0.427392	-0.0062528	-1	cell wall.degradation.cellulases and beta -1,4-glucanases	GO:0004553,GO:0005975	Glycosyl hydrolase family protein		similar to beta-D-glucan exohydrolase
Potri.018G086700	SLQVLVVTDGER_1315.7216(1)	0.429179	-0.00627895	-1	TCA / org transformation.other organic acid transformatons.malic	GO:0016616,GO:0055114,GO:0051287	NADP-malic enzyme 4	Carbon metabolism (pop01200 );Carbon fixation in photosynthetic organisms (pop00710 )
Potri.005G241100	LTSLDQYLSR_1195.6317(1)	0.437479	-0.00640037	-1	stress.abiotic.heat	GO:0005524,GO:0051082,GO:0006457,GO:0006950	Chaperone protein htpG family protein
Potri.016G014500	NVGFLCGWAPQVEVLAHK_2025.0375(1)	0.494973	-0.00724153	-1	misc.UDP glucosyl and glucoronyl transferases	GO:0016758,GO:0008152	UDP-glucosyl transferase 71C4
Potri.006G085400	VFELGPVFR_1063.5935(1)	0.496335	-0.00726145	-1	protein.aa activation.aspartate-tRNA ligase	GO:0000166,GO:0004812,GO:0005524,GO:0006418,GO:0005737,GO:0003676,GO:0006412	Class II aminoacyl-tRNA and biotin synthetases superfamily protein	Aminoacyl-tRNA biosynthesis (pop00970 )	similar to aspartyl-tRNA synthetase; putative; similar to aspartate--tRNA ligase; putative; similar to simialr to aspartate-tRNA ligase (EC 6
Potri.006G117400	VLPLNFDGLSK_1202.6780(1);LDFLSLSYTR_1214.6416(1)	0.499692	-0.00731054	-1	glycolysis.plastid branch.pyruvate kinase (PK)	GO:0000287,GO:0004743,GO:0030955,GO:0006096	Pyruvate kinase family protein	Carbon metabolism (pop01200 );Biosynthesis of amino acids (pop01230 );Purine metabolism (pop00230 );Glycolysis / Gluconeogenesis (pop00010 )	similar to pyruvate kinase; putative; similar to pyruvate kinase; similar to cytosolic isozyme (Glycine max) SWISS-PROT:Q42806; [ co-ortholog (1of3) of At2g36580, At3g52990, ]
Potri.006G184500	YAEDVSSAVLFGK_1385.6947(1)	0.543124	-0.00794599	-1	protein.degradation	GO:0004177,GO:0006508,GO:0005622	Cytosol aminopeptidase family protein		similar to leucine aminopeptidase
Potri.018G106800	LGLLGLGQSATNTYAFR_1781.9545(1);LGGHLSEASSEEDFTGKPGQSLVLR_2614.3107(1);SVDLLGFGTGPELEK_1561.8108(1)	0.592752	-0.00867206	-1	protein.degradation	GO:0004177,GO:0006508,GO:0005622	Cytosol aminopeptidase family protein		similar to leucine aminopeptidase
Potri.001G162900	GVNTFSPEGR_1063.5167(1)	0.606277	-0.00886991	-1	protein.degradation.ubiquitin.proteasom	GO:0004298,GO:0051603,GO:0005839,GO:0004175,GO:0006511,GO:0019773	20S proteasome alpha subunit E2	Proteasome (pop03050 )	similar to Proteasome subunit alpha type 5-1 (EC 3
Potri.006G197700	VNQALYLLTTGAR_1419.7954(1)	0.711749	-0.010413	-1	protein.synthesis.ribosomal protein.eukaryotic.40S subunit.S5	GO:0006412,GO:0005840,GO:0005622,GO:0003735,GO:0015935	ribosomal protein 5B	Ribosome (pop03010 )	similar to 40S ribosomal protein S5-2
Potri.010G191200	GTVELLTPVELLK_1411.8407(1)	0.777207	-0.0113706	-1	protein.synthesis.ribosomal protein.eukaryotic.60S subunit.P0	GO:0003735,GO:0006414,GO:0005622,GO:0005840,GO:0042254	Ribosomal protein L10 family protein	Ribosome (pop03010 )	similar to 60S acidic ribosomal protein P0-A
Potri.015G091400	YDTVHGPWK_1102.5316(1)	0.874311	-0.0127913	-1	glycolysis.cytosolic branch.glyceraldehyde 3-phosphate dehydrogenase (GAP-DH)	GO:0016620,GO:0055114	glyceraldehyde-3-phosphate dehydrogenase C2	Carbon metabolism (pop01200 );Biosynthesis of amino acids (pop01230 );Citrate cycle (TCA cycle) (pop00020 );Oxygenic photosynthesis in plants and cyanobacteria (pop_M00611 );Glycolysis / Gluconeogenesis (pop00010 );Carbon fixation in photosynthetic organisms (pop00710 )	similar to glyceraldehyde-3-phosphate dehydrogenase
Potri.001G028200	QLVQSPTYLVK_1275.7307(1);SWVPLASGR_972.5261(1)	1.00776	-0.0147437	-1	RNA.regulation of transcription.unclassified	GO:0004190,GO:0006508	Eukaryotic aspartyl protease family protein		aspartyl protease family protein; [ co-ortholog (1of2) of At5g07030, ]
Potri.014G019500	NLLQAVVPLATNLR_1521.9111(1)	1.10541	-0.0161723	-1	development.unspecified		NAD(P)-binding Rossmann-fold superfamily protein
Potri.009G152800	LPSEEELADRVEK_1514.7697(1)	2.00512	-0.0293352	-1	amino acid metabolism.synthesis.aspartate family.methionine	GO:0003871,GO:0009086,GO:0008270,GO:0008652	Cobalamin-independent synthase family protein
Potri.014G022700	GNMETLLTNLR_1261.6569(1)	5.08204	-0.074351	-1	not assigned.unknown		Domain of unknown function (DUF303)
Potri.005G248100	LQVSEPETKVEEEHKK_1909.9865(1);KEEEEKKPTLFEK_1634.8636(1)	5.43778	-0.0795555	-1	not assigned.unknown	GO:0006950,GO:0009415	Dehydrin family protein		similar to dehydrin
Potri.T011200	TEGFPGGECK_1081.4619(1)	5.52671	-0.0808566	-1	not assigned.unknown	GO:0006952	low-molecular-weight cysteine-rich 68
Potri.004G044700	TTTDKNGYFLLK_1401.7260(1)	6.21401	-0.0909119	-1	stress.abiotic.unspecified		Pollen Ole e 1 allergen and extensin family protein
Potri.010G205700	STAGDTHLGGEDFDNR_1691.7256(1)	8.1443	-0.119152	-1	stress.abiotic.heat	GO:0000902,GO:0005524	heat shock protein 70	Spliceosome (pop03040 )	similar to heat shock protein 70 cognate

## Sheet: Table S1.4_Sig_cambium 
Dataset S1.4. Proteins with significantly different abundance in the Cambium pairwise transition models.
Columns indicate: JGI V3.0 IDs. for populus trichocarpa; Peptide marker (number of peptides-protein matches e.g unique peptide (1)); (VIP) variables; Loadings (pq); colored "BLUE" indicate upregulated and "RED" indicate downregulated in tension wood compared with normal wood; Geneontology (GO) ID; functional annotation; MapMan biological processes; Geneontology (GO) ID; function; KEGG pathways; P…
Protein	Peptide Marker	Variables (VIP)	Loadings (pq)	Upregulated (blue) /downregulated (red) in tension wood	MapMan biological processes	GO (geneontology)	Function	KEGG pathways	Phytozome description
Potri.003G043700	MFVLDEADEMLSR_1555.7131(6)	14.1765	0.207405	1	RNA.processing.RNA helicase	GO:0003676,GO:0005524,GO:0008026,GO:0004386	eukaryotic translation initiation factor 4A1	RNA transport (pop03013 )	similar to translation initiation factor 4A
Potri.017G071000	LPLEMVYVGK_1148.6384(6)	8.20227	0.12	1	not assigned.unknown				similar to expressed protein in Arabidopsis thaliana; [ ortholog of At3g01680,]
Potri.010G206600	TTPSYVAFTDTER_1487.7013(13);STVHDVVLVGGSTR_1426.7649(5)	4.83688	0.0707642	1	stress.abiotic.heat	GO:0000902,GO:0005524	heat shock protein 70	Spliceosome (pop03040 )	similar to heat shock protein 70; putative; similar to HSP70; putative; similar to strong similarity to heat shock protein GI:425194 (Spinacia oleracea); [ co-ortholog (1of3) of At3g12580, ]
Potri.010G204300	YPLEHGLVSNWDDMEK_1932.8796(17)	3.73623	0.0546616	1	cell.organisation		actin-11		similar to actin - garden pea
Potri.001G028200	LGPAGQPLR_908.5312(1)	3.17181	0.046404	1	RNA.regulation of transcription.unclassified	GO:0004190,GO:0006508	Eukaryotic aspartyl protease family protein		aspartyl protease family protein; [ co-ortholog (1of2) of At5g07030, ]
Potri.004G113900	VVNPLFEK_945.5404(3)	3.08369	0.0451149	1	protein.synthesis.ribosomal protein.eukaryotic.60S subunit.L7A		Ribosomal protein L7Ae/L30e/S12e/Gadd45 family protein	Ribosome (pop03010 )
Potri.010G205800	LLNEPTAAALAYGLDKK_1787.9902(26);NQVAMNPLNTVFDAK_1661.8316(17);NAVVTVPAYFNDSQR_1681.8180(17)	3.02696	0.0442849	1	stress.abiotic.heat	GO:0000902,GO:0005524	heat shock cognate protein 70-1	Spliceosome (pop03040 )
Potri.005G115700	GMLGQVAGGGR_1002.5149(1)	2.55071	0.0373173	1	protein.synthesis.ribosomal protein.eukaryotic.60S subunit.L8	GO:0003735,GO:0006412,GO:0005622,GO:0005840	Ribosomal protein L2 family	Ribosome (pop03010 )	similar to ribosomal protein L2
Potri.010G116600	LGLFGGAGVGK_975.5622(3);LLNVLGEALDEKGDLK_1726.9585(3);FTQANSEVSALLGR_1492.7754(3);LPSAVGYQPTLATDLGGLQER_2186.1452(3);VVDLLAPYQR_1173.6626(3);QLSELGLYPAVDPLDSTSR_2061.0499(3)	2.52106	0.0368835	1	mitochondrial electron transport / ATP synthesis.F1-ATPase	GO:0005524,GO:0016820,GO:0015991,GO:0033178,GO:0046933,GO:0046961,GO:0015992,GO:0046034,GO:0016469,GO:0016887,GO:0006200,GO:0006754,GO:0000275,GO:0045261,GO:0015986,GO:0008553	ATP synthase alpha/beta family protein		similar to probable H+-transporting two-sector ATPase (EC 3
Potri.018G090100	GDATLGEGASESLHVK_1570.7707(1);AWAGKPENVGK_1156.6109(1)	2.34407	0.034294	1	PS.calvin cycle.aldolase	GO:0004332,GO:0006096	Aldolase superfamily protein	Carbon metabolism (pop01200 );Citrate cycle (TCA cycle) (pop00020 );Oxygenic photosynthesis in plants and cyanobacteria (pop_M00611 );Glycolysis / Gluconeogenesis (pop00010 );Carbon fixation in photosynthetic organisms (pop00710 )	similar to fructose-1; similar to 6-bisphosphate aldolase
Potri.015G111500	LAVLQFYK_981.5768(8)	2.02103	0.029568	1	protein.degradation.ubiquitin.ubiquitin	GO:0005515,GO:0003735,GO:0006412,GO:0005622,GO:0005840	ubiquitin 6	Ribosome (pop03010 )	similar to ubiquitin/ribosomal protein 27a
Potri.004G073600	ELLSNASDALDKLR_1544.8279(10);ADLVNNLGTLAR_1257.6797(8)	1.87322	0.0274055	1	stress.abiotic.heat	GO:0005524,GO:0051082,GO:0006457,GO:0006950	heat shock protein 90.1
Potri.006G165700	TASGKPFVDVLK_1261.7151(6)	1.82498	0.0266997	1	PS.calvin cycle.aldolase	GO:0004332,GO:0006096	Aldolase superfamily protein	Carbon metabolism (pop01200 );Citrate cycle (TCA cycle) (pop00020 );Oxygenic photosynthesis in plants and cyanobacteria (pop_M00611 );Glycolysis / Gluconeogenesis (pop00010 );Carbon fixation in photosynthetic organisms (pop00710 )	similar to fructose-1; similar to 6-bisphosphate aldolase
Potri.009G067100	VSEQFTAMFR_1215.5827(48)	1.77524	0.025972	1	cell.organisation	GO:0051258,GO:0043234,GO:0003924,GO:0005525,GO:0006184,GO:0007017,GO:0005874	beta-6 tubulin
Potri.001G054400	LGGASEAEVSEK_1176.5743(1)	1.7658	0.025834	1	protein.folding	GO:0005524,GO:0044267	heat shock protein 60		similar to Chaperonin CPN60-2; similar to mitochondrial precursor (HSP60-2)
Potri.010G013400	VVDLVDTFR_1063.5782(3)	1.76369	0.0258031	1	not assigned.unknown		translationally controlled tumor protein		similar to translationally controlled tumor-like protein
Potri.013G138000	EAYPGDVFYLHSR_1553.7383(5);ELLLGDR_815.4621(8)	1.7573	0.0257096	1	PS.lightreaction.ATP synthase	GO:0005524,GO:0016820,GO:0015991,GO:0033178,GO:0046933,GO:0046961,GO:0015992,GO:0046034,GO:0016469	ATP synthase subunit alpha
Potri.011G068900	VLEQLSGQTPVFSK_1532.8319(3);YEGVLLNK_935.5197(3);LACYVTVR_981.5186(3)	1.74971	0.0255986	1	protein.synthesis.ribosomal protein.eukaryotic.60S subunit.L11	GO:0003735,GO:0006412,GO:0005622,GO:0005840	Ribosomal L5P family protein	Ribosome (pop03010 )	similar to ribosomal protein RL5
Potri.001G118100	VSVLNDALK_958.5568(1)	1.60946	0.0235466	1	protein.synthesis.ribosomal protein.eukaryotic.40S subunit.S15A	GO:0003735,GO:0006412,GO:0005622,GO:0005840	ribosomal protein S15A	Ribosome (pop03010 )	similar to wrp15a
Potri.001G224700	AVTFSDLHTESGLK_1546.7748(2)	1.57481	0.0230397	1	protein.synthesis.elongation	GO:0003746,GO:0006414,GO:0005853	Glutathione S-transferase, C-terminal-like;Translation elongation factor EF1B/ribosomal protein S6		similar to elongation factor 1B alpha-subunit 2 (eEF1Balpha2); similar to elongation factor 1B alpha-subunit (Arabidopsis thaliana) GI:6686821; [ co-ortholog (1of2) of At5g12110, At5g19510, ]
Potri.006G002800	MKEGQSDLYYLTGESK_1848.8684(7);EGQSDLYYLTGESK_1589.7330(7)	1.55404	0.0227357	1	stress.abiotic.heat	GO:0005524,GO:0051082,GO:0006457,GO:0006950	HEAT SHOCK PROTEIN 81.4		similar to HSP80
Potri.003G143600	LSQEELER_1003.5055(6);LKDAVVTVPAYFNDAQR_1907.0021(5)	1.45437	0.0212778	1	stress.abiotic.heat	GO:0000902,GO:0005524	Heat shock protein 70 (Hsp 70) family protein		similar to BiP isoform A
Potri.013G128600	ALLDVGLVR_955.5935(4)	1.40649	0.0205772	1	protein.synthesis.ribosomal protein.eukaryotic.60S subunit.L5	GO:0003735,GO:0006412,GO:0005622,GO:0005840,GO:0008097	ribosomal protein L5 B	Ribosome (pop03010 )
Potri.010G012700	LMDLASLEK_1019.5442(4)	1.39859	0.0204616	1	protein.synthesis.ribosomal protein.eukaryotic.60S subunit.L22	GO:0003735,GO:0006412,GO:0005622,GO:0005840	Ribosomal L22e protein family	Ribosome (pop03010 )	similar to 60S ribosomal protein L22-1
Potri.017G135600	ESTLHLVLR_1067.6208(42)	1.38268	0.0202288	1	protein.degradation.ubiquitin.ubiquitin	GO:0005515	polyubiquitin 10		similar to polyubiquitin
Potri.009G019400	EENVTLGPTVR_1214.6375(5)	1.33948	0.0195968	1	protein.synthesis.ribosomal protein.eukaryotic.40S subunit.S14	GO:0003735,GO:0006412,GO:0005622,GO:0005840	Ribosomal protein S11 family protein	Ribosome (pop03010 )
Potri.015G112900	HTPGTFTNQLQTSFSEPR_2047.9832(1)	1.33584	0.0195436	1	protein.synthesis.ribosomal protein.eukaryotic.40S subunit.SA	GO:0003735,GO:0006412,GO:0005622,GO:0005840,GO:0015935	40s ribosomal protein SA	Ribosome (pop03010 )	similar to 40S ribosomal protein SA (RPSaB); similar to 40S ribosomal protein SA (P40) GB:O65751 (Cicer arietinum); similar to 40S ribosomal protein SA (RPSaB); [ co-ortholog (1of4) of At3g04770, At1g72370, ]
Potri.009G020800	AVDNSGTVLGLK_1173.6474(1)	1.28384	0.0187827	1	protein.degradation.ubiquitin.proteasom	GO:0004298,GO:0051603,GO:0005839,GO:0004175,GO:0006511,GO:0019773	20S proteasome alpha subunit G1	Proteasome (pop03050 )	similar to Proteasome subunit alpha type 3 (EC 3
Potri.006G125500	GLLLYGPPGSGK_1158.6517(8);DFSTALLER_1051.5419(8)	1.26879	0.0185626	1	protein.degradation.AAA type	GO:0005524,GO:0009378,GO:0006281,GO:0006310,GO:0016887	ATPase, AAA-type, CDC48 protein	Protein processing in endoplasmic reticulum (pop04141 )	similar to Cell division cycle protein 48 homolog (Valosin containing protein homolog) (VCP)
Potri.010G153500	TLFHLNPSGR_1141.6113(12)	1.22385	0.0179051	1	amino acid metabolism.synthesis.aspartate family.methionine	GO:0004478,GO:0006556,GO:0005524	S-adenosylmethionine synthetase 1	Cysteine and methionine metabolism (pop00270 )	similar to S-adenosylmethionine synthase
Potri.002G148300	LLSNTLYYK_1114.6143(4)	1.20314	0.0176021	1	protein.degradation.ubiquitin.proteasom	GO:0004298,GO:0051603,GO:0005839	N-terminal nucleophile aminohydrolases (Ntn hydrolases) superfamily protein		similar to Proteasome subunit beta type 1 (EC 3
Potri.005G166000	QPQYTPLPLEK_1313.7100(1)	1.00286	0.0146721	1	mitochondrial electron transport / ATP synthesis.F1-ATPase	GO:0005524	ATPase, F1 complex, alpha subunit protein
Potri.002G099500	LSQEVSGDALGEEFK_1608.7752(4)	0.969287	0.0141808	1	protein.synthesis.ribosomal protein.eukaryotic.40S subunit.S6	GO:0003735,GO:0006412,GO:0005622,GO:0005840	Ribosomal protein S6e	Ribosome (pop03010 )
Potri.017G092000	LLTTNLWSAELSK_1475.8104(3);VVSSMFNTVSQK_1326.6722(5)	0.879571	0.0128683	1	cell wall.precursor synthesis.UGD	GO:0016616,GO:0051287,GO:0055114	UDP-glucose 6-dehydrogenase family protein		similar to UDP-glucose 6-dehydrogenase (UDP-Glc dehydrogenase) (UDP-GlcDH) (UDPGDH)
Potri.007G065700	VLYASQLTAKPR_1346.7791(3)	0.873342	0.0127771	1	protein.synthesis.elongation	GO:0003924,GO:0005525	Ribosomal protein S5/Elongation factor G/III/V family protein		similar to elongation factor 2; putative; similar to EF-2; putative; similar to ELONGATION FACTOR 2 GB:O14460 from (Schizosaccharomyces pombe); similar to encodes a translation elongation factor 2-like protein that is involved in cold-induced translation
Potri.010G091000	AYEPLLLLGR_1144.6725(5)	0.837129	0.0122473	1	protein.synthesis.ribosomal protein.eukaryotic.40S subunit.S16	GO:0003735,GO:0006412,GO:0005622,GO:0005840	Ribosomal protein S5 domain 2-like superfamily protein	Ribosome (pop03010 )	similar to 40S ribosomal protein S16
Potri.010G172400	LTGMAFR_795.4182(12)	0.820141	0.0119988	1	glycolysis.cytosolic branch.glyceraldehyde 3-phosphate dehydrogenase (GAP-DH)	GO:0016620,GO:0055114	glyceraldehyde-3-phosphate dehydrogenase of plastid 2	Carbon metabolism (pop01200 );Biosynthesis of amino acids (pop01230 );Citrate cycle (TCA cycle) (pop00020 );Oxygenic photosynthesis in plants and cyanobacteria (pop_M00611 );Glycolysis / Gluconeogenesis (pop00010 );Carbon fixation in photosynthetic organisms (pop00710 )
Potri.003G055800	LLTEFFGK_954.5295(3)	0.804502	0.01177	1	stress.abiotic.heat	GO:0005524	Heat shock protein 70 (Hsp 70) family protein		similar to heat shock protein 70; putative; similar to HSP70; putative; similar to heat-shock proteins GB:CAA94389; similar to GB:AAD55461 (Arabidopsis thaliana); similar to heat shock protein 70; putative; similar to HSP70; putative; [ co-ortholog (2of3)
Potri.008G126600	LLDEFTGK_922.4880(1)	0.778779	0.0113936	1	mitochondrial electron transport / ATP synthesis.F1-ATPase	GO:0005524,GO:0016820,GO:0015991,GO:0033178,GO:0046933,GO:0046961,GO:0015992,GO:0046034,GO:0016469,GO:0016887,GO:0006200,GO:0006754,GO:0000275,GO:0045261,GO:0015986,GO:0008553	ATP synthase alpha/beta family protein		similar to probable H+-transporting two-sector ATPase (EC 3
Potri.013G005500	LLMVGLDAAGK_1087.6180(12);QDLPNAMNAAELTDK_1630.7741(8)	0.715825	0.0104726	1	protein.targeting.secretory pathway.unspecified	GO:0005525,GO:0007264,GO:0004871,GO:0019001,GO:0007186,GO:0005634,GO:0005737,GO:0005622	ADP-ribosylation factor A1B
Potri.003G204600	MMMTSGEAVK_1084.4836(3)	0.698365	0.0102172	1	transport.metabolite transporters at the mitochondrial membrane		ADP/ATP carrier 2
Potri.005G241100	LGLLEDSVNR_1115.6055(1)	0.653456	0.00956015	1	stress.abiotic.heat	GO:0005524,GO:0051082,GO:0006457,GO:0006950	Chaperone protein htpG family protein
Potri.009G146200	GKDLTELLASGR_1259.6954(3)	0.593548	0.00868369	1	protein.synthesis.ribosomal protein.eukaryotic.60S subunit.unknown	GO:0003735,GO:0006414,GO:0005622,GO:0005840	60S acidic ribosomal protein family	Ribosome (pop03010 )	similar to 60s acidic ribosomal protein
Potri.012G096400	SSVLLDVKPWDDETDMK_1977.9474(1);KLDDYLLSR_1122.6154(1)	0.589797	0.00862884	1	protein.synthesis.elongation	GO:0003746,GO:0006414,GO:0005853	Translation elongation factor EF1B/ribosomal protein S6 family protein		similar to translational elongation factor 1 subunit Bbeta
Potri.015G091400	DAPMFVMGVNEK_1337.6228(3)	0.582585	0.00852331	1	glycolysis.cytosolic branch.glyceraldehyde 3-phosphate dehydrogenase (GAP-DH)	GO:0016620,GO:0055114	glyceraldehyde-3-phosphate dehydrogenase C2	Carbon metabolism (pop01200 );Biosynthesis of amino acids (pop01230 );Citrate cycle (TCA cycle) (pop00020 );Oxygenic photosynthesis in plants and cyanobacteria (pop_M00611 );Glycolysis / Gluconeogenesis (pop00010 );Carbon fixation in photosynthetic organisms (pop00710 )	similar to glyceraldehyde-3-phosphate dehydrogenase
Potri.001G320500	DMSQADFGR_1026.4309(1)	0.568971	0.00832413	1	amino acid metabolism.degradation.aspartate family.methionine	GO:0016616,GO:0048037,GO:0055114,GO:0004013,GO:0006730,GO:0004455,GO:0008652	S-adenosyl-L-homocysteine hydrolase		similar to Adenosylhomocysteinase (EC 3
Potri.013G004100	EHVLKPVLPEK_1288.7623(6)	0.533018	0.00779812	1	amino acid metabolism.synthesis.aspartate family.methionine	GO:0004478,GO:0006556,GO:0005524	S-adenosylmethionine synthetase family protein	Cysteine and methionine metabolism (pop00270 )	similar to S-adenosylmethionine synthetase-2
Potri.010G253500	YSGALESFYER_1321.6059(3);LGDLFYR_883.4672(3);TTLVANTSNMPVAAR_1545.8054(3);LAADTPLLTGQR_1255.7005(3)	0.50563	0.00739744	1	transport.p- and v-ATPases.H+-transporting two-sector ATPase	GO:0005524,GO:0016820,GO:0015991,GO:0033178,GO:0046933,GO:0046961,GO:0015992,GO:0046034,GO:0016469	vacuolar ATP synthase subunit A		similar to Vacuolar ATP synthase catalytic subunit A (EC 3
Potri.002G078600	NSTVANTLNALAEK_1446.7434(1)	0.449496	0.00657618	1	hormone metabolism.ethylene.synthesis-degradation	GO:0016491,GO:0016706,GO:0055114	2-oxoglutarate (2OG) and Fe(II)-dependent oxygenase superfamily protein		similar to 1-aminocyclopropane-1-carboxylate oxidase; putative; similar to ACC oxidase; putative; similar to 1-aminocyclopropane-1-carboxylate oxidase GI:3386565 from (Sorghum bicolor); [ co-ortholog (2of2) of At1g77330, ]
Potri.002G202300	TKYPDSDLYWK_1415.6842(1)	0.441373	0.00645735	1	major CHO metabolism.degradation.sucrose.Susy	GO:0009058,GO:0005985	sucrose synthase 3		similar to probable sucrose synthase (EC 2
Potri.015G070600	LGPVVSGGQYEK_1233.6474(1)	0.409407	0.00598968	1	fermentation.aldehyde dehydrogenase	GO:0016491,GO:0008152,GO:0055114	aldehyde dehydrogenase 10A8	Glycine, serine and threonine metabolism (pop00260 )	similar to Betaine-aldehyde dehydrogenase; similar to chloroplast precursor (EC 1
Potri.004G175000	EQWSPALTLSK_1259.6630(14)	0.356339	0.00521329	1	protein.degradation.ubiquitin.E2	GO:0016881	ubiquitin-conjugating enzyme 10		similar to ubiquitin conjugating-like enzyme
Potri.009G137800	TVSGVAGPLVLLEK_1382.8253(3)	0.335888	0.00491409	1	mitochondrial electron transport / ATP synthesis.F1-ATPase	GO:0005524,GO:0016820,GO:0015991,GO:0033178,GO:0046933,GO:0046961,GO:0015992,GO:0046034,GO:0016469	ATPase, V1 complex, subunit B protein		similar to vacuolar ATP synthase subunit B; putative; similar to V-ATPase B subunit; putative; similar to vacuolar proton pump B subunit; putative; similar to V-ATPase 57 kDa subunit; putative; similar to very strong similarity to SP|P11574 Vacuolar ATP s
Potri.013G061800	EVLSELK_817.4666(6)	0.270885	0.00396308	1	amino acid metabolism.synthesis.aspartate family.methionine	GO:0003871,GO:0009086,GO:0008270,GO:0008652	Cobalamin-independent synthase family protein		similar to 5-methyltetrahydropteroyltriglutamate--homocysteine methyltransferase (EC 2
Potri.001G052100	LFWGGSGPNDK_1177.5636(1)	0.259285	0.00379337	1	hormone metabolism.auxin.induced-regulated-responsive-activated	GO:0055114,GO:0016491,GO:0055085,GO:0006813	potassium channel beta subunit 1		similar to POTASSIUM CHANNEL BETA SUBUNIT; similar to POTASSIUM CHANNEL BETA SUBUNIT HOMOLOG; [ ortholog of At1g04690,]
Potri.010G207200	LFNTYGPR_967.4996(27)	0.255144	0.00373279	1	cell wall.precursor synthesis.UXS	GO:0003854,GO:0016616,GO:0006694,GO:0055114,GO:0003824,GO:0050662,GO:0044237,GO:0009058,GO:0008831,GO:0045226	UDP-XYL synthase 6		similar to thymidine diphospho-glucose 4-6-dehydratase homolog
Potri.010G203500	LLYGGSVNGANCK_1352.6627(8)	0.235836	0.00345031	1	PS.calvin cycle.TPI	GO:0004807,GO:0008152	triosephosphate isomerase	Carbon metabolism (pop01200 );Biosynthesis of amino acids (pop01230 );Citrate cycle (TCA cycle) (pop00020 );Glycolysis / Gluconeogenesis (pop00010 )	similar to Triosephosphate isomerase; similar to cytosolic (EC 5
Potri.014G114700	NLGFLSDDVGLDADK_1578.7646(1);NLGFLSDDVGLDADKCK_1866.8902(1)	0.164692	0.00240947	1	amino acid metabolism.synthesis.aspartate family.methionine	GO:0004478,GO:0006556,GO:0005524	S-adenosylmethionine synthetase 2	Cysteine and methionine metabolism (pop00270 )	similar to S-adenosylmethionine synthetase 1 (EC 2
Potri.010G059400	VSCDDGVSTVK_1166.5358(1)	0.137032	0.0020048	1	not assigned.unknown	GO:0045454,GO:0016209,GO:0016491,GO:0055114,GO:0047134	DC1 domain-containing protein
Potri.009G013600	SDPVPESNDGDVK_1358.6070(1)	0.0391394	0.000572616	1	redox.thioredoxin.PDIL	GO:0045454,GO:0016209,GO:0016491,GO:0055114	PDI-like 1-4		thioredoxin family protein; similar to protein disulfide isomerase GI:5902592 from (Volvox carteri f
Potri.002G003100	VPDAQLLTDHPAVR_1531.8227(1)	0.0139325	-0.000203834	-1	glycolysis.cytosolic branch.phosphofructokinase (PFK)	GO:0003872,GO:0006096,GO:0005945	Phosphofructokinase family protein		similar to pyrophosphate-dependent phosphofructokinase alpha subunit
Potri.015G074100	VGPALACGNTLVLK_1412.7930(3);LAFTGSTETGK_1111.5630(3)	0.0644397	-0.00094276	-1	fermentation.aldehyde dehydrogenase	GO:0016491,GO:0008152,GO:0055114	aldehyde dehydrogenase 2B4		similar to aldehyde dehydrogenase 1 precursor
Potri.006G116800	YGQDATNVGDEGGFAPNLQDNQEGLELLK_3092.4443(1)	0.111662	-0.00163363	-1	glycolysis.cytosolic branch.enolase	GO:0000287,GO:0004634,GO:0006096,GO:0000015	Enolase	Carbon metabolism (pop01200 );Biosynthesis of amino acids (pop01230 );Citrate cycle (TCA cycle) (pop00020 );Glycolysis / Gluconeogenesis (pop00010 )	similar to phosphopyruvate hydratase (EC 4
Potri.001G321600	YLLLPSLLSGR_1231.7409(1)	0.196411	-0.00287353	-1	metal handling	GO:0008430	selenium-binding protein 1		similar to selenium binding protein
Potri.010G060300	NQTLSSLLVSSSR_1391.7489(14)	0.236545	-0.00346069	-1	not assigned.unknown	GO:0045454,GO:0016209,GO:0016491,GO:0055114,GO:0047134	DC1 domain-containing protein
Potri.006G219900	AYCTETRPFNQGSR_1686.7653(1)	0.269053	-0.00393628	-1	protein.synthesis.initiation	GO:0044237	NagB/RpiA/CoA transferase-like superfamily protein	Cysteine and methionine metabolism (pop00270 )	eukaryotic translation initiation factor 2B family protein; eIF-2B family protein; similar to CIG2 (Nicotiana tabacum) GI:15216226; similar to IDI2 (Hordeum vulgare subsp
Potri.005G093100	TPVTPVTSENAGSK_1387.7063(1)	0.399339	-0.00584239	-1	protein.synthesis.ribosome biogenesis.Pre-rRNA processing and modifications.snoRNPs	GO:0003676	nucleolin like 2		similar to nucleolin; putative; [ ortholog of At1g48920,At3g18610,]
Potri.003G181200	TLGEWAGLCK_1134.5612(5)	0.401195	-0.00586955	-1	protein.synthesis.ribosomal protein.eukaryotic.40S subunit.S12	GO:0006412,GO:0005840,GO:0005622,GO:0003735	Ribosomal protein L7Ae/L30e/S12e/Gadd45 family protein	Ribosome (pop03010 )
Potri.007G129700	EAGALLSYDPNLR_1418.7274(1)	0.414404	-0.00606279	-1	major CHO metabolism.degradation.sucrose.fructokinase		pfkB-like carbohydrate kinase family protein
Potri.006G209700	MLLTLDEK_962.5227(4)	0.610795	-0.00893601	-1	protein.synthesis.ribosomal protein.eukaryotic.40S subunit.S9	GO:0019843,GO:0005622,GO:0003723	Ribosomal protein S4	Ribosome (pop03010 )
Potri.001G236400	LGEPAQSYEDFTASLPADECR_2356.0398(1)	0.892536	-0.0130579	-1	cell.organisation	GO:0003779,GO:0005622	actin depolymerizing factor 4		similar to actin-depolymerizing factor
Potri.008G132500	LYLEQYEKDPSK_1512.7581(1)	0.986811	-0.0144372	-1	not assigned.unknown	GO:0016868,GO:0005975	Phosphoglucomutase/phosphomannomutase family protein	Amino sugar and nucleotide sugar metabolism (pop00520 )
Potri.005G044400	AVVVHGDPDDLGK_1321.6747(1)	2.38291	-0.0348624	-1	redox.dismutases and catalases	GO:0046872,GO:0006801,GO:0055114	copper/zinc superoxide dismutase 1		similar to Cu/Zn superoxide dismutase
Potri.004G155300	GFGFVTFNNEK_1259.6055(1)	4.29475	-0.0628328	-1	RNA.RNA binding	GO:0003676	cold, circadian rhythm, and RNA binding 1		similar to glycine-rich RNA-binding protein
Potri.009G116400	NLTVNEAQSR_1131.5753(3)	6.65941	-0.0974281	-1	RNA.RNA binding	GO:0003676	cold, circadian rhythm, and RNA binding 1

## Sheet: Table S1.5_Sig.Unique_cambium
Dataset S1.5. Proteins with significantly different abundance in the Cambium pairwise transition models (unique peptides only)
Columns indicate: JGI V3.0 IDs. for populus trichocarpa; Peptide marker (number of peptides-protein matches e.g unique peptide (1)); (VIP) variables; Loadings (pq); colored "BLUE" indicate upregulated and "RED" indicate downregulated in tension wood compared with normal wood; Geneontology (GO) ID; functional annotation; MapMan biological processes; Geneontology (GO) ID; function; KEGG pathways; P…
Protein	Peptide Marker	Variables (VIP)	Loadings (pq)	Upregulated (blue) /downregulated (red) in tension wood	MapMan biological processes	GO (geneontology)	Function	KEGG pathways	Phytozome description
Potri.001G028200	LGPAGQPLR_908.5312(1)	3.17181	0.046404	1	RNA.regulation of transcription.unclassified	GO:0004190,GO:0006508	Eukaryotic aspartyl protease family protein		aspartyl protease family protein; [ co-ortholog (1of2) of At5g07030, ]
Potri.005G115700	GMLGQVAGGGR_1002.5149(1)	2.55071	0.0373173	1	protein.synthesis.ribosomal protein.eukaryotic.60S subunit.L8	GO:0003735,GO:0006412,GO:0005622,GO:0005840	Ribosomal protein L2 family	Ribosome (pop03010 )	similar to ribosomal protein L2
Potri.018G090100	GDATLGEGASESLHVK_1570.7707(1);AWAGKPENVGK_1156.6109(1)	2.34407	0.034294	1	PS.calvin cycle.aldolase	GO:0004332,GO:0006096	Aldolase superfamily protein	Carbon metabolism (pop01200 );Citrate cycle (TCA cycle) (pop00020 );Oxygenic photosynthesis in plants and cyanobacteria (pop_M00611 );Glycolysis / Gluconeogenesis (pop00010 );Carbon fixation in photosynthetic organisms (pop00710 )	similar to fructose-1; similar to 6-bisphosphate aldolase
[truncated: 26 more rows]

## Sheet: Table S1.6_Sig_expansionZone
Dataset S1.6. Proteins with significantly different abundance in the ExpansionZone pairwise transition models.
[truncated: 125 more rows]

[truncated: 13 more sheets: Table S1.7_SigUniqexpansionZone, Table S1.8_Sig_xylem X1, Table S2.9_Sig.Unique_xylem X1, Table S1.10_Sig xylem X2, Table 12.11_Sig.Unique xylem X2, Table S1.12_Sig xylem X3, Table S1.13_Sig.Unique xylem X3, Table S1.14_Sig_xylem X4, Table S1.15_Sig.Unique_xylem X4, Table S1.16_Sig_xylem X5, Table S1.17_Sig.Unique_xylem X5, Table S1.18_Sig_xylem X6, Table S1.19_Sig.Unique_xylem X6]
