# Supplementary material for: Protein expression in tension wood formation monitored at high tissue resolution in Populus
Source: J Exp Bot. 2017 Jun 13;68(13):3405–17. doi: 10.1093/jxb/erx186 (PMC5853651; doi:10.1093/jxb/erx186)
Supplement: Supplementary Dataset S3 [file erx186_suppl_supplementary_dataset_3.xlsx]

## Sheet: REVIGO
	Dataset S2. Statistical enrichment analysis of GO terms (REVIGO) corresponding to proteins with higher expression in tension wood (TW) compared to normal wood (NW), and based on unique proteins from table S1.
	; used with the tool REVIGO (Supek et al., 2011) from the homepage of Populushttp://popgenie.org/
	The Populus Genome Integrative Explorer
	Expansion Zone			Number GO in exp./Number of total GO found in exp.
	Terms	p-valueFDR	Description	vs Number GO found in database/Number total GO found in database
	GO:0044724	5.46213e-08	single-organism carbohydrate catabolic process	7/34 | 93/14903
	GO:0006007	5.77111e-08	glucose catabolic process	7/34 | 90/14903
	GO:0019320	5.77111e-08	hexose catabolic process	7/34 | 90/14903
	GO:0046365	5.77111e-08	monosaccharide catabolic process	7/34 | 90/14903
	GO:0006006	7.30165e-08	glucose metabolic process	7/34 | 100/14903
	GO:0016052	9.80198e-08	carbohydrate catabolic process	7/34 | 107/14903
	GO:0006096	1.12868e-07	glycolysis	6/34 | 62/14903
	GO:0019318	3.02828e-07	hexose metabolic process	7/34 | 131/14903
	GO:0005996	5.19005e-07	monosaccharide metabolic process	7/34 | 144/14903
	X1 zone
	Terms	p-valueFDR	Description
	GO:0006082	1.42824e-07	organic acid metabolic process	10/25 | 523/14903
	GO:0019752	1.86967e-07	carboxylic acid metabolic process	10/25 | 522/14903
	GO:0043436	1.86967e-07	oxoacid metabolic process	10/25 | 522/14903
	GO:0044281	4.95317e-07	small molecule metabolic process	12/25 | 886/14903
	X2 Zone
	Terms	p-valueFDR	Description
	GO:0006007	5.65146e-09	glucose catabolic process	10/92 | 90/14903
	GO:0019320	5.65146e-09	hexose catabolic process	10/92 | 90/14903
	GO:0046365	5.65146e-09	monosaccharide catabolic process	10/92 | 90/14903
	GO:0006096	6.86145e-09	glycolysis	9/92 | 62/14903
	GO:0044724	7.14753e-09	single-organism carbohydrate catabolic process	10/92 | 93/14903
	GO:0048869	7.23292e-09	cellular developmental process	7/92 | 25/14903
	GO:0000902	7.23292e-09	cell morphogenesis	7/92 | 25/14903
	GO:0009653	7.23292e-09	anatomical structure morphogenesis	7/92 | 25/14903
	GO:0032989	7.23292e-09	cellular component morphogenesis	7/92 | 25/14903
	GO:0009056	7.4694e-09	catabolic process	17/92 | 385/14903
	GO:0044767	9.59131e-09	single-organism developmental process	7/92 | 29/14903
	GO:1901575	1.23614e-08	organic substance catabolic process	17/92 | 351/14903
	GO:0006006	1.25098e-08	glucose metabolic process	10/92 | 100/14903
	GO:0016052	2.27641e-08	carbohydrate catabolic process	10/92 | 107/14903
	GO:0019318	1.54574e-07	hexose metabolic process	10/92 | 131/14903
	GO:0005996	3.61204e-07	monosaccharide metabolic process	10/92 | 144/14903
	GO:0032502	4.49876e-07	developmental process	7/92 | 51/14903
	X3 Zone
	Terms	p-valueFDR	Description
	GO:1901575	4.25482e-08	organic substance catabolic process	19/127 | 351/14903
	GO:0009056	1.01478e-07	catabolic process	19/127 | 385/14903
	GO:0006007	2.41438e-07	glucose catabolic process	10/127 | 90/14903
	GO:0019320	2.41438e-07	hexose catabolic process	10/127 | 90/14903
	GO:0046365	2.41438e-07	monosaccharide catabolic process	10/127 | 90/14903
	GO:0006096	2.62478e-07	glycolysis	9/127 | 62/14903
	GO:0009205	2.84806e-07	purine ribonucleoside triphosphate metabolic process	11/127 | 127/14903
	GO:0009144	2.84806e-07	purine nucleoside triphosphate metabolic process	11/127 | 127/14903
	GO:0009199	2.84806e-07	ribonucleoside triphosphate metabolic process	11/127 | 127/14903
	GO:0044724	2.8606e-07	single-organism carbohydrate catabolic process	10/127 | 93/14903
	GO:0009116	2.91075e-07	nucleoside metabolic process	13/127 | 198/14903
	GO:1901657	2.91075e-07	glycosyl compound metabolic process	13/127 | 198/14903
	GO:0009141	3.01796e-07	nucleoside triphosphate metabolic process	11/127 | 132/14903
	GO:0009119	3.02698e-07	ribonucleoside metabolic process	12/127 | 164/14903
	GO:0046128	3.06023e-07	purine ribonucleoside metabolic process	12/127 | 156/14903
	GO:0042278	3.06023e-07	purine nucleoside metabolic process	12/127 | 156/14903
	GO:0006006	3.1387e-07	glucose metabolic process	10/127 | 100/14903
	GO:0072521	4.02622e-07	purine-containing compound metabolic process	12/127 | 170/14903
	GO:0016052	4.14589e-07	carbohydrate catabolic process	10/127 | 107/14903
	X4 Zone
	Terms	p-valueFDR	Description
	GO:0009056	1.54982e-09	catabolic process	27/179 | 385/14903
	GO:0046128	1.58409e-09	purine ribonucleoside metabolic process	18/179 | 156/14903
	GO:0006163	1.58409e-09	purine nucleotide metabolic process	17/179 | 156/14903
	GO:0042278	1.58409e-09	purine nucleoside metabolic process	18/179 | 156/14903
	GO:0019693	1.68193e-09	ribose phosphate metabolic process	17/179 | 158/14903
	GO:0009259	1.68193e-09	ribonucleotide metabolic process	17/179 | 158/14903
	GO:0009144	1.68872e-09	purine nucleoside triphosphate metabolic process	17/179 | 127/14903
	GO:0009199	1.68872e-09	ribonucleoside triphosphate metabolic process	17/179 | 127/14903
	GO:0009205	1.68872e-09	purine ribonucleoside triphosphate metabolic process	17/179 | 127/14903
	GO:1901575	1.69871e-09	organic substance catabolic process	27/179 | 351/14903
	GO:0044281	1.79399e-09	small molecule metabolic process	37/179 | 886/14903
	GO:0009150	1.82231e-09	purine ribonucleotide metabolic process	17/179 | 154/14903
	GO:0009141	1.88336e-09	nucleoside triphosphate metabolic process	17/179 | 132/14903
	GO:1901657	2.55478e-09	glycosyl compound metabolic process	18/179 | 198/14903
	GO:0009116	2.55478e-09	nucleoside metabolic process	18/179 | 198/14903
	GO:1901564	3.12513e-09	organonitrogen compound metabolic process	34/179 | 771/14903
	GO:0006096	3.26863e-09	glycolysis	11/179 | 62/14903
	GO:0072521	4.0813e-09	purine-containing compound metabolic process	18/179 | 170/14903
	GO:0009119	4.57049e-09	ribonucleoside metabolic process	18/179 | 164/14903
	GO:0009117	1.07683e-08	nucleotide metabolic process	17/179 | 211/14903
	GO:0006007	1.09568e-08	glucose catabolic process	12/179 | 90/14903
	GO:0019320	1.09568e-08	hexose catabolic process	12/179 | 90/14903
	GO:0046365	1.09568e-08	monosaccharide catabolic process	12/179 | 90/14903
	GO:0044724	1.55543e-08	single-organism carbohydrate catabolic process	12/179 | 93/14903
	GO:0006753	1.57092e-08	nucleoside phosphate metabolic process	17/179 | 219/14903
	GO:0006006	3.39513e-08	glucose metabolic process	12/179 | 100/14903
	GO:0055086	5.02917e-08	nucleobase-containing small molecule metabolic process	18/179 | 269/14903
	GO:0006195	6.74612e-08	purine nucleotide catabolic process	8/179 | 36/14903
	GO:1901658	6.74612e-08	glycosyl compound catabolic process	8/179 | 36/14903
	GO:0072523	6.74612e-08	purine-containing compound catabolic process	8/179 | 36/14903
	GO:0046130	6.74612e-08	purine ribonucleoside catabolic process	8/179 | 36/14903
	GO:0006152	6.74612e-08	purine nucleoside catabolic process	8/179 | 36/14903
	GO:0042454	6.74612e-08	ribonucleoside catabolic process	8/179 | 36/14903
	GO:0009143	6.74612e-08	nucleoside triphosphate catabolic process	8/179 | 36/14903
	GO:0009146	6.74612e-08	purine nucleoside triphosphate catabolic process	8/179 | 36/14903
	GO:0009154	6.74612e-08	purine ribonucleotide catabolic process	8/179 | 36/14903
	GO:0009164	6.74612e-08	nucleoside catabolic process	8/179 | 36/14903
	GO:0009166	6.74612e-08	nucleotide catabolic process	8/179 | 36/14903
	GO:0009203	6.74612e-08	ribonucleoside triphosphate catabolic process	8/179 | 36/14903
	GO:0009207	6.74612e-08	purine ribonucleoside triphosphate catabolic process	8/179 | 36/14903
	GO:0009261	6.74612e-08	ribonucleotide catabolic process	8/179 | 36/14903
	GO:1901292	6.74612e-08	nucleoside phosphate catabolic process	8/179 | 36/14903
	GO:0016052	6.96859e-08	carbohydrate catabolic process	12/179 | 107/14903
	GO:0019318	6.97818e-08	hexose metabolic process	13/179 | 131/14903
	GO:0005996	1.47206e-07	monosaccharide metabolic process	13/179 | 144/14903
	GO:1901135	1.55551e-07	carbohydrate derivative metabolic process	19/179 | 334/14903
	GO:0046039	1.57854e-07	GTP metabolic process	8/179 | 40/14903
	GO:0046434	2.28051e-07	organophosphate catabolic process	8/179 | 42/14903
	GO:1901565	2.80486e-07	organonitrogen compound catabolic process	10/179 | 80/14903
	GO:0034655	3.22842e-07	nucleobase-containing compound catabolic process	8/179 | 44/14903
	GO:1901136	4.02488e-07	carbohydrate derivative catabolic process	9/179 | 63/14903
	GO:1901068	4.48749e-07	guanosine-containing compound metabolic process	8/179 | 46/14903
	GO:0006414	5.54034e-07	translational elongation	7/179 | 32/14903
	GO:0015992	8.61158e-07	proton transport	10/179 | 91/14903
	GO:0006818	8.61158e-07	hydrogen transport	10/179 | 91/14903
	GO:0044270	9.53798e-07	cellular nitrogen compound catabolic process	8/179 | 51/14903
	X5 Zone
	Terms	p-valueFDR	Description
	GO:0009653	9.14603e-10	anatomical structure morphogenesis	9/183 | 25/14903
	GO:0000902	9.14603e-10	cell morphogenesis	9/183 | 25/14903
	GO:0032989	9.14603e-10	cellular component morphogenesis	9/183 | 25/14903
	GO:0048869	9.14603e-10	cellular developmental process	9/183 | 25/14903
	GO:0009119	1.40842e-09	ribonucleoside metabolic process	17/183 | 164/14903
	GO:0009144	1.75146e-09	purine nucleoside triphosphate metabolic process	16/183 | 127/14903
	GO:0009199	1.75146e-09	ribonucleoside triphosphate metabolic process	16/183 | 127/14903
	GO:0009205	1.75146e-09	purine ribonucleoside triphosphate metabolic process	16/183 | 127/14903
	GO:0046128	2.08853e-09	purine ribonucleoside metabolic process	17/183 | 156/14903
	GO:0006163	2.08853e-09	purine nucleotide metabolic process	16/183 | 156/14903
	GO:0042278	2.08853e-09	purine nucleoside metabolic process	17/183 | 156/14903
	GO:0072521	2.09291e-09	purine-containing compound metabolic process	17/183 | 170/14903
	GO:1901575	2.10502e-09	organic substance catabolic process	23/183 | 351/14903
	GO:0019693	2.25159e-09	ribose phosphate metabolic process	16/183 | 158/14903
	GO:0009259	2.25159e-09	ribonucleotide metabolic process	16/183 | 158/14903
	GO:0009150	2.28937e-09	purine ribonucleotide metabolic process	16/183 | 154/14903
	GO:0009141	2.35819e-09	nucleoside triphosphate metabolic process	16/183 | 132/14903
	GO:0044767	2.45604e-09	single-organism developmental process	9/183 | 29/14903
	GO:1901658	3.66093e-09	glycosyl compound catabolic process	9/183 | 36/14903
	GO:0072523	3.66093e-09	purine-containing compound catabolic process	9/183 | 36/14903
	GO:0009166	3.66093e-09	nucleotide catabolic process	9/183 | 36/14903
	GO:0046130	3.66093e-09	purine ribonucleoside catabolic process	9/183 | 36/14903
	GO:0006152	3.66093e-09	purine nucleoside catabolic process	9/183 | 36/14903
	GO:0006195	3.66093e-09	purine nucleotide catabolic process	9/183 | 36/14903
	GO:0042454	3.66093e-09	ribonucleoside catabolic process	9/183 | 36/14903
	GO:0009143	3.66093e-09	nucleoside triphosphate catabolic process	9/183 | 36/14903
	GO:0009146	3.66093e-09	purine nucleoside triphosphate catabolic process	9/183 | 36/14903
	GO:0009154	3.66093e-09	purine ribonucleotide catabolic process	9/183 | 36/14903
	GO:0009164	3.66093e-09	nucleoside catabolic process	9/183 | 36/14903
	GO:0009203	3.66093e-09	ribonucleoside triphosphate catabolic process	9/183 | 36/14903
	GO:0009207	3.66093e-09	purine ribonucleoside triphosphate catabolic process	9/183 | 36/14903
	GO:1901292	3.66093e-09	nucleoside phosphate catabolic process	9/183 | 36/14903
	GO:0009261	3.66093e-09	ribonucleotide catabolic process	9/183 | 36/14903
	GO:1901565	4.41026e-09	organonitrogen compound catabolic process	12/183 | 80/14903
	GO:0009056	5.58181e-09	catabolic process	23/183 | 385/14903
	GO:1901657	5.61828e-09	glycosyl compound metabolic process	17/183 | 198/14903
	GO:0009116	5.61828e-09	nucleoside metabolic process	17/183 | 198/14903
	GO:0046434	1.58878e-08	organophosphate catabolic process	9/183 | 42/14903
	GO:0034655	2.41575e-08	nucleobase-containing compound catabolic process	9/183 | 44/14903
	GO:1901136	4.10125e-08	carbohydrate derivative catabolic process	10/183 | 63/14903
	GO:0009117	6.41576e-08	nucleotide metabolic process	16/183 | 211/14903
	GO:0032502	8.80951e-08	developmental process	9/183 | 51/14903
	GO:0044270	8.80951e-08	cellular nitrogen compound catabolic process	9/183 | 51/14903
	GO:0019439	1.01113e-07	aromatic compound catabolic process	9/183 | 52/14903
	GO:0006753	1.02389e-07	nucleoside phosphate metabolic process	16/183 | 219/14903
	GO:0046700	1.18107e-07	heterocycle catabolic process	9/183 | 53/14903
	GO:1901361	1.37492e-07	organic cyclic compound catabolic process	9/183 | 54/14903
	GO:0046039	1.90841e-07	GTP metabolic process	8/183 | 40/14903
	GO:0055086	2.75538e-07	nucleobase-containing small molecule metabolic process	17/183 | 269/14903
	GO:0071840	4.95384e-07	cellular component organization or biogenesis	21/183 | 427/14903
	GO:1901068	5.74915e-07	guanosine-containing compound metabolic process	8/183 | 46/14903
	GO:0016043	8.32887e-07	cellular component organization	20/183 | 402/14903
	X6 Zone
	Terms	p-valueFDR	Description
	GO:0006096	1.291e-09	glycolysis	10/92 | 62/14903
	GO:0019318	4.09405e-09	hexose metabolic process	12/92 | 131/14903
	GO:0005996	8.35429e-09	monosaccharide metabolic process	12/92 | 144/14903
	GO:0006007	9.94583e-09	glucose catabolic process	10/92 | 90/14903
	GO:0019320	9.94583e-09	hexose catabolic process	10/92 | 90/14903
	GO:0046365	9.94583e-09	monosaccharide catabolic process	10/92 | 90/14903
	GO:0044724	1.18599e-08	single-organism carbohydrate catabolic process	10/92 | 93/14903
	GO:0006006	2.14652e-08	glucose metabolic process	10/92 | 100/14903
	GO:0016052	3.7391e-08	carbohydrate catabolic process	10/92 | 107/14903
	GO:1901575	1.14893e-07	organic substance catabolic process	15/92 | 351/14903
	GO:0009056	3.632e-07	catabolic process	15/92 | 385/14903
	GO:0006091	9.08434e-07	generation of precursor metabolites and energy	10/92 | 153/14903
